# Supplementary material for: DElite: a tool for integrated differential expression analysis
Source: Front Genet. 2024 Nov 20;15:1440994. doi: 10.3389/fgene.2024.1440994 (PMC11614847; doi:10.3389/fgene.2024.1440994)
Supplement: Supplementary file 2 [file Table2.xlsx]

## Sheet: Tools Features
Supplementary Table 2. Tools implementing multiple algorithms for DE analysis.
Tool	Reference	Online Repository	Usage Method	Programming language	Can Be Run Locally?	Required Input	Implemented Tools	Statistical p-value Combination Methods	Report creation
DElite	This paper.	https://gitlab.com/soc-fogg-cro-aviano/delite	One Command Line	R	YES	Expression Matrix for the whole dataset	DESeq2 edgeR limma dearseq	Fisher Stouffer Bonferroni Tippett Lancaster Wilkinson Max-P	YES
RCPA	Nguyen H, Nguyen H, Maghsoudi Z, Tran B, Draghici S, Nguyen T. RCPA: An Open-Source R Package for Data Processing, Differential Analysis, Consensus Pathway Analysis, and Visualization. Curr Protoc. 2024;4(5):e1036. doi:10.1002/cpz1.1036	https://github.com/tinnlab/RCPA/tree/main	Multiple Command Lines	R	YES	Expression Matrix for the whole dataset	DESeq2 edgeR Limma	Fisher Stouffer Mean-P AddCLT GeoMeanP REML	NO
ExpressAnalyst	Liu P, Ewald J, Pang Z, et al. ExpressAnalyst: A unified platform for RNA-sequencing analysis in non-model species. Nat Commun. 2023;14(1):2995. Published 2023 May 24. doi:10.1038/s41467-023-38785-y	https://github.com/xia-lab/ExpressAnalystR	Web page or Multiple Command Lines	R	YES	FASTQ Files or Expression Matrix for the whole dataset	DESeq2 edgeR Limma	Fisher Stouffer	NO
RNAlysis	Teichman G, Cohen D, Ganon O, et al. RNAlysis: analyze your RNA sequencing data without writing a single line of code. BMC Biol. 2023;21(1):74. Published 2023 Apr 7. doi:10.1186/s12915-023-01574-6	https://github.com/GuyTeichman/RNAlysis	Graphical User Interface	Python and R	YES	FASTQ Files or Expression Matrix for the whole dataset	DESeq2 limma	NO	NO
bestDEG	Sangket U, Yodsawat P, Nuanpirom J, Sathapondecha P. bestDEG: a web-based application automatically combines various tools to precisely predict differentially expressed genes (DEGs) from RNA-Seq data. PeerJ. 2022;10:e14344. Published 2022 Nov 10. doi:10.7717/peerj.14344	https://github.com/unitsa-sangket/bestDEG	Web page	R	YES	Expression Matrix for the whole dataset	DESeq2 EBSeq edgeR NOISeq	NO	NO
GEOexplorer	Hunt GP, Grassi L, Henkin R, et al. GEOexplorer: a webserver for gene expression analysis and visualisation. Nucleic Acids Res. 2022;50(W1):W367-W374. doi:10.1093/nar/gkac364	https://github.com/KHP-Informatics/GEOexplorer	Web page	R	YES	Expression Matrix for the whole dataset	edgeR limma	NO	NO
RNASeqR	Chao KH, Hsiao YW, Lee YF, et al. RNASeqR: An R Package for Automated Two-Group RNA-Seq Analysis Workflow. IEEE/ACM Trans Comput Biol Bioinform. 2021;18(5):2023-2031. doi:10.1109/TCBB.2019.2956708	https://github.com/Kuanhao-Chao/RNASeqR	Multiple Command Lines	R	YES	FASTQ Files	DESeq2 EdgeR Ballgown	NO	NO
GeneCloudOmics	Helmy M, Agrawal R, Ali J, Soudy M, Bui TT, Selvarajoo K. GeneCloudOmics: A Data Analytic Cloud Platform for High-Throughput Gene Expression Analysis. Front Bioinform. 2021;1:693836. Published 2021 Nov 25. doi:10.3389/fbinf.2021.693836	https://github.com/cbio-astar-tools/GeneCloudOmics	Web page	R	YES	Expression Matrix for the whole dataset	DESeq2 edgeR NOISeq	NO	NO
DEWE	López-Fernández H, Blanco-Míguez A, Fdez-Riverola F, Sánchez B, Lourenço A. DEWE: A novel tool for executing differential expression RNA-Seq workflows in biomedical research. Comput Biol Med. 2019;107:197-205. doi:10.1016/j.compbiomed.2019.02.021	https://github.com/sing-group/dewe	Graphical User Interface	Java and R	YES	FASTQ Files	Ballgown edgeR	NO	NO
IDEAMEX	Jiménez-Jacinto V, Sanchez-Flores A, Vega-Alvarado L. Integrative Differential Expression Analysis for Multiple EXperiments (IDEAMEX): A Web Server Tool for Integrated RNA-Seq Data Analysis. Front Genet. 2019;10:279. Published 2019 Mar 29. doi:10.3389/fgene.2019.00279	https://github.com/leticiaVega/IDEAMEX	Web page	R	NO	Expression Matrix for the whole dataset	DESeq2 edgeR limma NOISeq	NO	YES
iDEP	Ge SX, Son EW, Yao R. iDEP: an integrated web application for differential expression and pathway analysis of RNA-Seq data. BMC Bioinformatics. 2018;19(1):534. Published 2018 Dec 19. doi:10.1186/s12859-018-2486-6	https://github.com/gexijin/idepGolem	Web page	R	YES	Expression Matrix for the whole dataset	DESeq2 limma	NO	NO
DEApp	Li Y, Andrade J. DEApp: an interactive web interface for differential expression analysis of next generation sequence data. Source Code Biol Med. 2017;12:2. Published 2017 Feb 3. doi:10.1186/s13029-017-0063-4	https://github.com/yan-cri/DEApp	Web page	R	YES	Expression Matrix for the whole dataset	DESeq2 edgeR limma	NO	NO
SARTools	Varet H, Brillet-Guéguen L, Coppée JY, Dillies MA. SARTools: A DESeq2- and EdgeR-Based R Pipeline for Comprehensive Differential Analysis of RNA-Seq Data. PLoS One. 2016;11(6):e0157022. Published 2016 Jun 9. doi:10.1371/journal.pone.0157022	https://github.com/PF2-pasteur-fr/SARTools	Independent Scripts with multiple command lines	R	YES	Individual Expression Matrix for each sample	DESeq2 EdgeR	NO	YES
