# Supplementary material for: DElite: a tool for integrated differential expression analysis
Source: Front Genet. 2024 Nov 20;15:1440994. doi: 10.3389/fgene.2024.1440994 (PMC11614847; doi:10.3389/fgene.2024.1440994)
Supplement: Supplementary file 6 [file DataSheet2.zip]

Archive with 4 entries (3 files):
- Supplementary_File_2/
- Supplementary_File_2/metadata_file.csv
- Supplementary_File_2/counts_file..csv
- Supplementary_File_2/results.csv
