# Supplementary material for: DElite: a tool for integrated differential expression analysis
Source: Front Genet. 2024 Nov 20;15:1440994. doi: 10.3389/fgene.2024.1440994 (PMC11614847; doi:10.3389/fgene.2024.1440994)
Supplement: Supplementary file 6 [file DataSheet2.zip › Supplementary_File_2/metadata_file.csv]

Sample	Condition
S315	EN
S316	EN
S317	EN
S363	EN
S367	TN
S385	TN
S386	TN
S318	TN
