# Supplementary material for: DElite: a tool for integrated differential expression analysis
Source: Front Genet. 2024 Nov 20;15:1440994. doi: 10.3389/fgene.2024.1440994 (PMC11614847; doi:10.3389/fgene.2024.1440994)
Supplement: Supplementary file 6 [file DataSheet2.zip › Supplementary_File_2/counts_file..csv]

Identifier	S315	S316	S317	S318	S363	S367	S385	S386
ENSG00000000003.14	773	710	674	622	594	829	306	235
ENSG00000000005.5	0	0	0	0	0	0	0	1
ENSG00000000419.12	338	276	371	249	349	280	135	114
ENSG00000000457.13	347	308	343	281	291	354	205	148
ENSG00000000460.16	770	681	860	513	772	623	446	354
ENSG00000000938.12	0	0	0	0	0	0	0	0
ENSG00000000971.15	1670	1380	1787	1122	1599	1301	583	411
ENSG00000001036.13	2189	1892	2439	2023	2434	2321	1438	1218
ENSG00000001084.10	406	366	525	471	511	541	220	207
ENSG00000001167.14	358	365	394	368	444	404	243	195
ENSG00000001460.17	121	135	160	91	156	100	87	108
ENSG00000001461.16	951	1029	1201	790	1228	926	665	570
ENSG00000001497.16	495	478	743	458	757	571	448	415
ENSG00000001561.6	688	545	600	431	608	569	145	98
ENSG00000001617.11	29	38	35	6	50	8	12	26
ENSG00000001626.14	8	14	17	121	17	154	125	82
ENSG00000001629.9	1314	1182	1441	995	1447	1171	382	314
ENSG00000001630.15	2223	1858	2120	3165	2078	3712	797	669
ENSG00000001631.15	858	679	789	638	794	700	241	187
ENSG00000002016.17	184	156	218	187	228	205	133	101
ENSG00000002079.14	3	3	3	2	4	4	0	0
ENSG00000002330.13	74	104	139	101	209	100	176	225
ENSG00000002549.12	1139	1001	1293	1351	1306	1577	755	644
ENSG00000002586.18	1514	1433	1719	1150	1797	1456	1855	1701
ENSG00000002586.18_PAR_Y	0	0	0	0	0	0	0	0
ENSG00000002587.9	0	0	0	1	0	0	0	0
ENSG00000002726.20	2	0	0	5	0	1	0	2
ENSG00000002745.12	4	5	9	13	7	10	5	4
ENSG00000002746.14	20	17	59	16	79	24	52	42
ENSG00000002822.15	282	337	471	316	699	327	398	389
ENSG00000002834.17	2815	3105	3317	2150	3806	2265	2837	2664
ENSG00000002919.14	381	404	442	274	471	325	521	447
ENSG00000002933.7	0	0	0	0	0	0	0	0
ENSG00000003056.7	2101	1908	2695	1839	2679	2057	1692	1458
ENSG00000003096.14	282	246	245	435	260	591	181	121
ENSG00000003137.8	73	67	58	53	73	42	76	61
ENSG00000003147.17	71	52	61	82	51	89	39	39
ENSG00000003249.13	40	38	71	108	66	107	154	166
ENSG00000003393.14	2105	1874	1979	1387	1892	1552	846	692
ENSG00000003400.14	243	195	271	219	261	249	182	166
ENSG00000003402.19	947	860	833	609	856	828	463	352
ENSG00000003436.15	929	821	939	631	920	864	213	143
ENSG00000003509.15	307	240	264	226	268	315	162	133
ENSG00000003756.16	3195	2943	3271	2523	3186	3103	2067	1587
ENSG00000003987.13	149	123	118	77	125	66	55	25
ENSG00000003989.17	1493	1223	1136	393	1151	508	254	179
ENSG00000004059.10	643	744	922	665	1163	741	1184	1072
ENSG00000004139.13	164	169	148	193	211	184	200	151
ENSG00000004142.11	1246	1414	1643	1299	1801	1386	1399	1342
ENSG00000004399.12	189	224	255	106	352	115	261	289
ENSG00000004455.16	2097	2089	2615	1980	2676	2250	1548	1293
ENSG00000004468.12	34	28	37	9	15	7	10	4
ENSG00000004478.7	1763	1775	2734	2086	2882	2327	1840	1686
ENSG00000004487.15	2509	2119	2772	2165	2661	2479	1293	1069
ENSG00000004534.14	1774	1520	1904	1552	1836	1881	1130	898
ENSG00000004660.14	42	45	51	21	39	19	20	24
ENSG00000004700.15	3004	2504	2823	1582	2681	1954	671	516
ENSG00000004766.15	833	726	780	546	743	705	288	202
ENSG00000004776.12	4	2	4	3	7	3	2	4
ENSG00000004777.18	37	43	48	47	70	34	67	63
ENSG00000004779.9	772	650	874	625	823	709	461	369
ENSG00000004799.7	19	16	26	48	21	52	22	8
ENSG00000004809.13	1	0	1	8	1	13	2	0
ENSG00000004838.13	10	15	14	8	17	8	13	11
ENSG00000004846.16	1	0	1	3	3	3	0	1
ENSG00000004848.7	3	3	0	5	2	6	3	1
ENSG00000004864.13	1155	1068	1216	1142	1143	1391	790	591
ENSG00000004866.20	572	542	708	629	644	767	697	558
ENSG00000004897.11	3783	3365	3658	2416	3581	2970	854	697
ENSG00000004939.13	0	0	0	0	0	0	0	0
ENSG00000004948.13	0	1	2	0	0	0	0	0
ENSG00000004961.14	446	435	499	313	543	377	196	170
ENSG00000004975.11	407	571	657	600	904	593	736	722
ENSG00000005001.9	0	1	0	0	0	0	0	0
ENSG00000005007.12	975	1182	1616	1180	2387	1135	1939	1923
ENSG00000005020.12	679	567	697	404	692	454	142	107
ENSG00000005022.5	3115	3298	3547	2685	3827	3017	2632	2411
ENSG00000005059.15	409	359	430	358	469	430	135	97
ENSG00000005073.5	254	230	317	226	285	202	274	266
ENSG00000005075.15	181	164	328	194	362	232	249	288
ENSG00000005100.12	577	621	699	526	751	545	603	491
ENSG00000005102.12	1	1	0	0	0	0	0	0
ENSG00000005108.15	2	3	17	1	28	2	18	16
ENSG00000005156.11	699	709	1049	681	1009	805	637	584
ENSG00000005175.9	1276	1041	1269	937	1259	1081	330	228
ENSG00000005187.11	27	30	28	24	20	38	27	21
ENSG00000005189.19	221	198	298	204	275	266	220	161
ENSG00000005194.14	1071	1094	1427	1096	1465	1274	1237	967
ENSG00000005206.16	97	128	187	193	297	156	226	255
ENSG00000005238.19	122	134	183	151	213	147	148	174
ENSG00000005243.9	166	163	376	202	401	237	187	181
ENSG00000005249.12	381	301	441	290	467	342	63	69
ENSG00000005302.17	358	287	429	245	437	306	103	91
ENSG00000005339.14	1279	1314	1753	1277	1955	1532	1904	1719
ENSG00000005379.15	5	11	20	25	28	21	35	34
ENSG00000005381.7	3	3	5	0	6	0	0	1
ENSG00000005421.8	5	7	5	6	6	4	3	3
ENSG00000005436.13	633	550	704	612	706	725	150	104
ENSG00000005448.16	421	492	522	365	561	383	771	699
ENSG00000005469.11	344	310	311	197	322	253	91	68
ENSG00000005471.15	101	86	101	92	98	81	72	43
ENSG00000005483.20	982	786	930	676	893	800	458	355
ENSG00000005486.16	330	417	433	393	628	412	842	917
ENSG00000005513.9	40	37	38	22	37	24	105	111
ENSG00000005700.14	1694	1527	1747	1511	1709	1804	530	434
ENSG00000005801.16	577	500	666	501	653	598	242	181
ENSG00000005810.17	2621	2290	3063	2599	2812	3088	1790	1402
ENSG00000005812.10	1313	1115	1372	933	1375	1153	228	166
ENSG00000005844.17	4	2	1	0	0	2	0	1
ENSG00000005882.11	179	272	256	246	368	251	362	389
ENSG00000005884.17	1186	1412	1339	375	1681	423	1383	1373
ENSG00000005889.15	1615	1385	1489	1082	1454	1281	596	426
ENSG00000005893.15	1905	1838	2003	1272	2126	1384	601	436
ENSG00000005961.17	12	19	36	20	32	17	31	31
ENSG00000005981.12	0	0	1	0	0	1	0	0
ENSG00000006007.11	1591	1489	1946	1380	1814	1488	767	649
ENSG00000006015.17	39	54	116	96	166	106	99	104
ENSG00000006016.10	616	733	1811	1583	2567	1466	4920	5265
ENSG00000006025.11	151	169	254	207	318	209	259	277
ENSG00000006042.11	618	652	721	590	871	580	460	421
ENSG00000006047.12	2	4	3	0	2	0	6	5
ENSG00000006059.3	0	0	0	0	0	0	0	0
ENSG00000006062.14	106	154	164	223	253	217	321	365
ENSG00000006071.12	2	4	0	0	1	2	0	0
ENSG00000006116.3	0	0	0	0	0	0	0	0
ENSG00000006118.14	77	99	111	95	184	100	183	226
ENSG00000006125.17	5553	5311	6201	3808	6120	4492	3678	2872
ENSG00000006128.11	0	0	0	0	0	0	0	0
ENSG00000006194.9	502	451	612	449	622	497	396	388
ENSG00000006210.6	5	2	3	2	10	2	5	9
ENSG00000006282.20	739	962	1087	1079	1451	996	1499	1395
ENSG00000006283.17	3	8	7	3	6	0	6	2
ENSG00000006327.13	1413	1557	2306	1027	3011	1000	1761	1695
ENSG00000006377.10	0	0	0	0	0	0	0	0
ENSG00000006432.15	455	420	513	336	541	385	617	490
ENSG00000006451.7	301	276	353	181	330	202	78	67
ENSG00000006453.13	721	688	860	694	907	761	679	568
ENSG00000006459.10	239	268	269	237	258	334	120	101
ENSG00000006468.13	614	496	649	796	632	942	222	201
ENSG00000006530.15	942	802	1135	788	1057	945	497	476
ENSG00000006534.15	22	23	40	23	40	28	24	34
ENSG00000006555.10	0	1	2	4	2	7	9	5
ENSG00000006576.16	2350	2046	2293	1239	2205	1530	421	278
ENSG00000006606.8	1	2	0	0	1	1	0	0
ENSG00000006607.13	1466	1491	1619	1297	1729	1442	884	763
ENSG00000006611.15	0	0	0	0	1	0	0	0
ENSG00000006625.17	692	589	715	576	691	686	280	221
ENSG00000006634.7	796	679	865	558	814	655	145	88
ENSG00000006638.11	7	15	14	13	24	9	13	15
ENSG00000006652.13	693	571	762	391	685	451	362	299
ENSG00000006659.12	0	0	0	0	0	0	0	0
ENSG00000006695.10	379	309	370	281	318	379	210	220
ENSG00000006704.10	114	136	156	114	197	124	199	206
ENSG00000006712.14	900	967	1135	842	1320	949	673	591
ENSG00000006715.15	1151	1046	1157	920	1125	1138	462	371
ENSG00000006740.16	102	105	110	133	112	140	103	94
ENSG00000006744.18	1491	1494	1819	1426	2138	1627	1637	1551
ENSG00000006747.14	3	7	6	9	4	9	5	2
ENSG00000006756.15	201	190	220	189	240	253	191	151
ENSG00000006757.11	193	178	230	146	244	130	83	88
ENSG00000006788.13	0	1	1	0	0	0	0	1
ENSG00000006831.9	1604	1546	1793	1628	1654	1986	925	699
ENSG00000006837.11	30	21	23	10	24	21	10	5
ENSG00000007001.12	2	2	0	2	1	0	3	0
ENSG00000007038.10	0	0	0	0	0	0	0	0
ENSG00000007047.14	179	262	319	189	389	241	354	350
ENSG00000007062.11	77	63	85	729	86	818	193	158
ENSG00000007080.10	18	17	70	42	108	36	64	83
ENSG00000007129.17	0	0	0	0	0	1	0	0
ENSG00000007168.12	3168	2703	3095	2179	3061	2715	1194	976
ENSG00000007171.16	1	2	2	0	1	1	3	4
ENSG00000007174.17	1	0	0	0	0	0	1	0
ENSG00000007202.14	7440	7378	8448	7556	8893	8244	8335	7225
ENSG00000007216.14	0	0	1	1	1	2	14	7
ENSG00000007237.18	429	468	535	515	590	566	504	470
ENSG00000007255.10	6	7	10	10	13	11	13	25
ENSG00000007264.14	0	0	0	0	0	0	0	0
ENSG00000007306.14	0	0	0	0	0	0	0	0
ENSG00000007312.12	3	4	2	5	1	12	6	8
ENSG00000007314.12	0	0	0	0	0	0	1	1
ENSG00000007341.18	233	192	227	180	252	186	100	89
ENSG00000007350.16	0	0	2	0	2	0	0	0
ENSG00000007372.21	459	475	822	511	952	607	481	432
ENSG00000007376.7	57	105	130	134	270	112	239	277
ENSG00000007384.15	170	216	305	250	421	241	354	394
ENSG00000007392.16	716	617	694	505	717	616	400	322
ENSG00000007402.11	1	5	8	15	7	10	2	8
ENSG00000007516.13	10	25	25	6	46	10	35	43
ENSG00000007520.3	90	120	166	141	254	139	169	145
ENSG00000007541.16	134	155	220	211	414	179	311	396
ENSG00000007545.15	566	630	900	824	1001	825	954	878
ENSG00000007866.19	145	148	211	115	239	114	263	259
ENSG00000007908.15	0	0	0	0	0	0	0	0
ENSG00000007923.15	844	893	1134	841	1311	921	878	842
ENSG00000007933.12	2	0	0	0	0	0	0	0
ENSG00000007944.14	226	242	243	198	281	264	212	162
ENSG00000007952.17	1	1	0	1	1	0	0	0
ENSG00000007968.6	330	346	368	249	396	292	612	530
ENSG00000008018.8	2198	2006	2613	1659	2580	1837	1432	1197
ENSG00000008056.13	16	12	15	13	17	9	14	8
ENSG00000008083.13	378	426	481	388	505	421	271	217
ENSG00000008086.11	315	256	345	228	297	288	188	163
ENSG00000008118.9	3	1	3	0	0	0	0	0
ENSG00000008128.22	117	121	140	120	186	113	112	127
ENSG00000008130.15	615	692	852	632	1090	681	636	653
ENSG00000008196.12	0	0	0	0	0	0	0	0
ENSG00000008197.4	0	0	0	0	0	0	0	0
ENSG00000008226.19	9	16	24	17	28	11	8	12
ENSG00000008256.15	439	437	509	455	675	435	305	321
ENSG00000008277.14	288	254	404	340	378	433	232	200
ENSG00000008282.8	354	317	357	250	403	328	195	157
ENSG00000008283.15	91	101	128	96	164	131	176	186
ENSG00000008294.20	3089	2627	2813	1995	2785	2429	920	749
ENSG00000008300.16	68	108	100	101	135	97	156	172
ENSG00000008311.14	1607	1471	1401	914	1421	1147	390	369
ENSG00000008323.15	7	9	10	8	26	9	16	17
ENSG00000008324.11	194	167	256	159	253	187	132	97
ENSG00000008382.15	9	13	19	16	41	26	25	33
ENSG00000008394.12	372	328	339	505	345	566	172	151
ENSG00000008405.11	434	395	438	328	394	379	164	185
ENSG00000008438.4	1	0	0	0	0	1	0	1
ENSG00000008441.16	47	56	138	108	150	143	151	129
ENSG00000008513.14	170	173	326	984	307	1107	760	651
ENSG00000008516.16	3	3	4	5	9	5	30	33
ENSG00000008517.16	9	9	13	4	11	2	18	12
ENSG00000008710.19	367	605	794	663	1383	569	1340	1675
ENSG00000008735.13	4	6	4	3	7	7	7	11
ENSG00000008838.19	742	886	1116	954	1455	945	1546	1468
ENSG00000008853.16	245	297	349	275	516	237	355	367
ENSG00000008869.11	1598	1334	1531	1485	1461	1806	1002	791
ENSG00000008952.16	676	558	721	726	809	934	194	145
ENSG00000008988.9	6929	6040	6821	5496	7067	6379	4812	4241
ENSG00000009307.15	11365	9661	11443	8362	10217	10298	3326	2553
ENSG00000009335.17	2932	2723	3494	2324	3462	2728	1249	991
ENSG00000009413.15	2329	2018	2101	1460	1989	1811	948	684
ENSG00000009694.13	12	5	0	5	0	4	1	1
ENSG00000009709.11	0	0	0	0	0	0	0	0
ENSG00000009724.16	52	57	71	57	48	62	25	24
ENSG00000009765.14	0	0	0	0	0	0	1	0
ENSG00000009780.15	188	157	209	122	182	147	39	27
ENSG00000009790.14	1	3	8	2	5	1	0	0
ENSG00000009830.11	450	419	533	452	531	506	581	559
ENSG00000009844.15	1142	956	1242	747	1186	924	217	144
ENSG00000009950.15	0	0	3	3	5	3	6	4
ENSG00000009954.10	4699	4070	4996	3014	4721	3741	1571	1291
ENSG00000010017.12	969	900	1011	673	1088	797	454	376
ENSG00000010030.13	45	45	40	12	54	16	53	39
ENSG00000010072.15	396	380	447	296	465	357	107	104
ENSG00000010165.19	524	484	585	412	678	504	515	444
ENSG00000010219.13	197	179	220	148	273	164	144	123
ENSG00000010244.18	5163	4900	5690	4282	5723	5031	3038	2368
ENSG00000010256.10	1302	1642	2158	1654	2693	1661	2577	2385
ENSG00000010270.13	795	737	848	626	794	762	274	225
ENSG00000010278.12	530	474	492	106	422	165	109	80
ENSG00000010282.14	0	0	0	0	0	0	0	0
ENSG00000010292.12	2988	3141	3810	2558	4223	2775	3528	3222
ENSG00000010295.19	277	295	417	284	545	297	365	305
ENSG00000010310.8	12	14	9	8	18	19	10	12
ENSG00000010318.20	63	43	51	25	56	48	21	16
ENSG00000010319.6	20	21	18	7	17	8	10	9
ENSG00000010322.15	1480	1715	2027	1498	2601	1603	2213	2093
ENSG00000010327.10	1	4	4	2	10	0	7	6
ENSG00000010361.13	107	116	195	198	213	216	302	324
ENSG00000010379.15	1	2	5	1	2	6	2	3
ENSG00000010404.17	919	883	1077	387	1081	486	322	311
ENSG00000010438.16	480	600	713	167	790	221	642	571
ENSG00000010539.11	379	324	387	323	371	369	144	121
ENSG00000010610.9	4	17	19	0	21	4	7	4
ENSG00000010626.14	58	41	60	62	82	62	40	39
ENSG00000010671.15	1	0	2	0	2	4	0	0
ENSG00000010704.18	147	149	144	152	145	146	57	51
ENSG00000010803.16	411	440	555	358	621	419	665	586
ENSG00000010810.17	789	778	939	776	1035	911	617	539
ENSG00000010818.9	1430	1407	1168	575	1220	652	591	510
ENSG00000010932.16	0	0	0	0	0	0	0	0
ENSG00000011007.12	2088	1940	2458	1929	2509	2134	1185	1002
ENSG00000011009.10	375	474	636	527	958	506	1040	1120
ENSG00000011021.21	161	146	187	240	199	223	235	202
ENSG00000011028.13	1060	1547	1796	1298	2785	1160	2074	2428
ENSG00000011052.21	56	79	154	91	141	126	229	159
ENSG00000011083.8	1	0	0	0	0	0	0	1
ENSG00000011105.12	274	338	385	226	483	223	319	274
ENSG00000011114.14	854	659	786	493	707	629	331	281
ENSG00000011132.11	39	49	82	55	89	55	139	164
ENSG00000011143.16	250	244	310	220	340	262	236	216
ENSG00000011198.7	362	340	394	263	403	334	189	167
ENSG00000011201.11	446	429	427	90	405	151	70	53
ENSG00000011243.17	652	636	848	748	878	852	855	783
ENSG00000011258.15	297	247	265	239	292	276	192	132
ENSG00000011260.13	905	776	932	690	880	719	240	214
ENSG00000011275.18	961	910	1320	980	1353	1097	936	883
ENSG00000011295.15	1147	892	910	721	798	853	508	379
ENSG00000011304.19	2436	2821	3846	3004	5031	2970	4764	4783
ENSG00000011332.19	56	80	125	63	146	64	74	91
ENSG00000011347.9	6	6	2	1	4	2	3	4
ENSG00000011376.9	949	978	1187	991	1287	1086	823	704
ENSG00000011405.13	2914	2516	2651	2287	2691	2515	657	540
ENSG00000011422.11	553	656	576	87	624	121	251	222
ENSG00000011426.10	6796	5692	7037	3126	6538	3761	1425	1132
ENSG00000011451.17	117	171	258	230	381	201	307	350
ENSG00000011454.16	1204	1022	1128	909	1140	1101	485	408
ENSG00000011465.16	19	16	76	8	70	7	20	26
ENSG00000011478.11	52	59	74	111	104	103	212	183
ENSG00000011485.14	684	842	1108	821	1470	846	897	906
ENSG00000011523.13	377	402	478	340	591	420	240	213
ENSG00000011566.14	964	819	972	750	944	909	233	184
ENSG00000011590.13	6	12	13	7	20	11	13	12
ENSG00000011600.11	0	0	0	0	0	0	0	0
ENSG00000011638.10	121	115	127	154	138	152	105	90
ENSG00000011677.12	3	2	22	1	18	3	11	8
ENSG00000012048.20	2816	2480	3012	1791	2877	2102	796	633
ENSG00000012061.15	445	550	775	421	941	469	858	808
ENSG00000012124.16	0	0	0	0	0	0	0	1
ENSG00000012171.19	12	14	7	8	14	4	10	20
ENSG00000012174.11	464	402	532	384	534	429	217	190
ENSG00000012211.12	34	28	47	33	52	25	28	42
ENSG00000012223.12	0	0	0	0	1	0	0	0
ENSG00000012232.8	969	1142	1346	872	1600	926	1671	1514
ENSG00000012504.13	2	0	1	0	1	1	1	1
ENSG00000012660.13	1180	1105	1237	1008	1129	1270	500	424
ENSG00000012779.10	1	0	1	2	0	0	0	1
ENSG00000012817.15	1320	1326	1644	1461	1775	1611	1382	1254
ENSG00000012822.15	1292	1283	1291	1145	1411	1300	1194	1058
ENSG00000012963.14	1526	1280	1609	1016	1450	1186	686	573
ENSG00000012983.11	1297	1039	1410	783	1199	955	468	331
ENSG00000013016.15	108	110	133	48	168	42	61	58
ENSG00000013275.7	1085	1214	1516	1040	1704	1062	1241	1103
ENSG00000013288.8	282	322	446	407	674	366	437	501
ENSG00000013293.5	3	1	0	0	1	0	0	0
ENSG00000013297.10	2	1	3	0	0	7	2	1
ENSG00000013306.15	560	653	922	820	1292	809	1238	1338
ENSG00000013364.18	361	442	613	386	872	361	584	669
ENSG00000013374.15	789	697	968	657	908	750	439	333
ENSG00000013375.15	1836	1587	2007	1444	1871	1676	1008	759
ENSG00000013392.7	165	127	129	169	138	197	119	90
ENSG00000013441.15	1431	1204	960	780	853	1047	413	299
ENSG00000013503.9	476	504	576	518	559	592	311	259
ENSG00000013523.9	370	438	511	407	565	483	531	441
ENSG00000013561.17	1206	1067	1013	745	964	888	276	259
ENSG00000013563.13	223	242	350	325	459	335	271	263
ENSG00000013573.16	1057	1247	1790	1393	2221	1502	1776	1761
ENSG00000013583.8	123	105	123	88	99	81	131	113
ENSG00000013588.7	1352	1283	1426	134	1487	157	392	378
ENSG00000013619.13	129	149	109	224	103	258	74	69
ENSG00000013725.14	2	3	0	3	0	3	1	3
ENSG00000013810.18	746	939	1091	816	1616	709	850	936
ENSG00000014123.9	923	778	843	674	883	850	211	198
ENSG00000014138.8	842	821	1159	790	1133	939	1206	1039
ENSG00000014164.6	41	63	94	70	183	71	133	161
ENSG00000014216.15	624	817	1107	826	1569	724	1350	1447
ENSG00000014257.15	12	7	6	6	8	8	2	2
ENSG00000014641.17	3986	3423	4150	2911	4151	3346	2030	1595
ENSG00000014824.13	1822	1573	1878	1402	1844	1714	363	265
ENSG00000014914.20	132	102	134	80	152	99	107	86
ENSG00000014919.12	1010	919	1171	1016	1147	1172	519	453
ENSG00000015133.18	62	50	36	266	50	252	140	122
ENSG00000015153.14	459	397	471	325	544	404	158	121
ENSG00000015171.19	1465	1257	1504	1030	1404	1279	414	284
ENSG00000015285.10	1	0	1	0	1	0	2	3
ENSG00000015413.9	0	0	0	0	3	0	1	0
ENSG00000015475.18	528	501	592	535	701	611	326	320
ENSG00000015479.18	7492	6250	6982	4896	6748	6271	1761	1453
ENSG00000015520.14	1	2	3	2	4	1	3	0
ENSG00000015532.9	266	351	480	419	689	430	545	620
ENSG00000015568.12	1534	584	738	776	897	1328	538	271
ENSG00000015592.16	0	0	0	0	0	0	0	0
ENSG00000015676.17	935	1008	1389	838	1479	909	1061	1023
ENSG00000016082.14	39	44	24	99	21	97	22	13
ENSG00000016391.10	40	45	66	129	72	142	91	90
ENSG00000016402.13	11	11	16	31	19	19	6	7
ENSG00000016490.15	0	0	0	0	0	0	0	0
ENSG00000016602.9	0	0	0	0	0	0	0	0
ENSG00000016864.18	882	730	857	577	806	649	480	364
ENSG00000017260.19	1719	1541	1822	1889	1788	2302	721	511
ENSG00000017427.15	0	0	1	1	2	0	0	1
ENSG00000017483.14	1	2	7	3	3	1	5	7
ENSG00000017797.12	1517	1268	1528	1166	1519	1351	403	354
ENSG00000018189.12	807	664	796	648	676	845	344	298
ENSG00000018236.14	114	58	37	96	44	95	17	15
ENSG00000018280.16	2	3	3	2	3	3	1	4
ENSG00000018408.14	867	819	1011	1312	1159	1430	689	574
ENSG00000018510.13	1746	1386	2059	1319	2077	1633	399	339
ENSG00000018607.6	0	0	0	0	0	0	0	0
ENSG00000018610.13	406	404	495	315	502	336	201	161
ENSG00000018625.14	1	1	1	1	1	1	0	0
ENSG00000018699.11	597	479	617	436	655	471	300	233
ENSG00000018869.16	33	33	30	34	33	40	7	7
ENSG00000019102.11	4	11	16	2	18	8	16	14
ENSG00000019144.18	771	985	948	623	1281	634	882	856
ENSG00000019169.10	1	0	1	0	2	0	0	1
ENSG00000019186.9	0	2	4	2	1	0	0	0
ENSG00000019485.13	63	65	55	75	76	87	80	74
ENSG00000019505.7	2	1	3	2	2	0	3	0
ENSG00000019549.9	130	136	133	27	136	31	18	20
ENSG00000019582.14	7	13	19	50	23	44	60	55
ENSG00000019991.15	6	4	8	11	10	16	9	9
ENSG00000019995.6	886	775	924	703	884	790	417	331
ENSG00000020129.15	269	363	568	436	845	470	884	928
ENSG00000020181.17	13	21	38	14	72	14	18	10
ENSG00000020219.9	0	0	0	0	0	0	1	0
ENSG00000020256.19	262	273	353	291	460	363	315	302
ENSG00000020426.10	846	716	857	626	844	696	330	246
ENSG00000020577.13	1140	1125	1583	1535	1673	1885	1063	921
ENSG00000020633.18	4	5	9	10	17	8	18	19
ENSG00000020922.12	1264	1106	1421	1049	1301	1289	483	356
ENSG00000021300.13	70	57	85	125	69	119	90	87
ENSG00000021355.12	743	648	866	750	872	876	431	309
ENSG00000021461.16	0	0	0	0	0	0	0	0
ENSG00000021488.12	0	0	0	0	0	1	0	0
ENSG00000021574.11	615	489	541	515	541	698	95	90
ENSG00000021645.18	72	100	69	14	70	13	16	18
ENSG00000021762.19	39	53	115	61	141	60	93	100
ENSG00000021776.10	2708	2248	2800	1999	2742	2365	1162	870
ENSG00000021826.14	974	941	1215	883	1191	1065	501	387
ENSG00000021852.12	0	0	0	0	0	0	0	0
ENSG00000022267.16	2084	2044	2413	1862	2572	2128	1421	1166
ENSG00000022277.12	873	938	1141	675	1172	818	553	396
ENSG00000022355.16	0	0	0	0	0	0	0	0
ENSG00000022556.15	914	898	1026	897	1011	1005	1031	876
ENSG00000022567.9	112	100	134	114	156	104	180	207
ENSG00000022840.15	1916	1721	2069	1461	2073	1737	1873	1663
ENSG00000022976.15	259	263	329	293	386	311	162	161
ENSG00000023041.11	580	490	578	471	561	572	269	217
ENSG00000023171.16	1307	1321	2877	1066	2918	1188	2977	2530
ENSG00000023191.16	225	283	507	325	891	306	617	743
ENSG00000023228.13	3838	3374	3727	3322	3701	3748	1284	1038
ENSG00000023287.12	1802	1484	1740	1259	1598	1551	325	253
ENSG00000023318.7	1114	890	1242	956	1248	1208	668	498
ENSG00000023330.14	772	726	889	589	945	666	818	716
ENSG00000023445.13	1580	1210	1200	842	1060	1030	611	481
ENSG00000023516.8	2520	2036	2476	1443	2389	1875	838	623
ENSG00000023572.8	173	142	140	110	180	115	43	36
ENSG00000023608.4	316	292	382	276	391	331	46	37
ENSG00000023697.12	591	533	583	490	620	588	214	180
ENSG00000023734.10	1987	1771	2191	1525	2306	1688	1207	919
ENSG00000023839.10	11	12	12	4	8	3	4	2
ENSG00000023892.10	23	33	30	16	30	19	21	17
ENSG00000023902.13	123	115	168	108	211	109	145	114
ENSG00000023909.9	523	436	668	310	723	387	162	146
ENSG00000024048.10	2117	1850	1951	1527	1909	1796	886	689
ENSG00000024422.11	82	112	157	9	230	9	88	68
ENSG00000024526.16	3014	2411	2774	1939	2831	2352	343	272
ENSG00000024862.17	270	243	244	215	247	216	102	68
ENSG00000025039.14	1117	945	1187	915	1161	1051	564	393
ENSG00000025156.12	463	446	561	402	533	497	239	177
ENSG00000025293.16	889	840	729	536	779	583	280	198
ENSG00000025423.11	29	27	29	30	31	36	16	17
ENSG00000025434.18	72	92	91	107	105	99	89	62
ENSG00000025708.13	27	27	30	27	43	44	21	27
ENSG00000025770.18	370	476	695	510	1066	443	1123	1073
ENSG00000025772.7	1313	1418	1950	926	2017	1061	1383	1146
ENSG00000025796.13	481	378	531	373	467	512	247	184
ENSG00000025800.13	5493	4845	5543	4042	5510	4653	2626	2188
ENSG00000026025.15	47124	45694	36959	9041	39142	10306	14493	12919
ENSG00000026036.21	62	83	115	113	223	92	152	171
ENSG00000026103.21	981	782	967	544	1042	753	215	192
ENSG00000026297.15	79	63	64	118	84	110	81	75
ENSG00000026508.17	4329	4053	3708	301	4040	285	570	493
ENSG00000026559.13	4	5	7	5	8	7	17	20
ENSG00000026652.13	335	307	394	304	378	350	309	226
ENSG00000026751.16	90	70	41	15	27	16	22	18
ENSG00000026950.16	78	85	100	132	77	156	118	82
ENSG00000027001.9	294	263	359	243	366	313	203	157
ENSG00000027075.14	233	179	218	197	190	227	139	114
ENSG00000027644.4	0	0	0	0	2	2	2	0
ENSG00000027697.13	630	531	642	397	593	457	138	99
ENSG00000027847.13	166	200	207	186	351	159	370	384
ENSG00000027869.11	8	15	33	10	39	4	40	20
ENSG00000028116.16	530	433	501	390	481	510	152	73
ENSG00000028137.18	29	33	53	90	43	92	133	131
ENSG00000028203.17	1727	1486	1759	1254	1655	1533	344	285
ENSG00000028277.21	19	12	10	2	10	3	6	3
ENSG00000028310.17	871	835	953	817	1173	830	671	644
ENSG00000028528.14	787	781	900	844	1024	980	471	452
ENSG00000028839.9	417	334	472	254	431	330	93	78
ENSG00000029153.14	1702	1547	1889	1072	1810	1284	297	207
ENSG00000029363.16	4598	3716	5058	3008	4679	3934	1526	1193
ENSG00000029364.11	2027	1865	2380	1766	2115	2124	1152	892
ENSG00000029534.19	11	11	15	5	14	4	10	3
ENSG00000029559.6	0	0	0	0	0	0	0	0
ENSG00000029639.10	300	209	325	219	298	272	174	115
ENSG00000029725.16	2677	2296	2698	1995	2517	2317	842	618
ENSG00000029993.14	604	525	625	435	536	493	223	172
ENSG00000030066.13	1938	1682	1952	1608	1985	1936	1477	1161
ENSG00000030110.12	424	459	649	394	755	413	915	835
ENSG00000030304.13	2	4	2	3	0	5	1	1
ENSG00000030419.16	502	392	695	1121	608	1423	369	260
ENSG00000030582.17	902	1258	1503	1579	2467	1445	3061	3397
ENSG00000031003.10	1492	1275	1291	756	1124	883	518	401
ENSG00000031081.10	838	837	840	176	864	238	422	392
ENSG00000031691.6	352	308	399	238	361	302	59	44
ENSG00000031698.12	2312	2425	2581	1820	2657	2008	1940	1789
ENSG00000031823.14	441	460	749	481	888	516	690	691
ENSG00000032219.18	405	353	392	282	409	347	137	104
ENSG00000032389.12	338	326	453	324	575	348	359	350
ENSG00000032444.15	207	253	348	268	499	213	553	620
ENSG00000032742.17	203	195	238	172	196	229	53	36
ENSG00000033011.11	296	404	496	393	522	385	559	512
ENSG00000033030.13	862	811	904	647	884	766	440	309
ENSG00000033050.7	1393	1443	1977	1193	2042	1268	1302	1099
ENSG00000033100.16	639	788	1043	821	1382	786	1562	1565
ENSG00000033122.18	109	95	121	188	107	220	35	25
ENSG00000033170.16	1091	891	1104	874	1045	979	377	320
ENSG00000033178.12	3959	3390	4128	2550	3970	3092	986	702
ENSG00000033327.12	320	351	332	543	327	612	622	569
ENSG00000033627.16	976	926	912	792	982	797	1184	1047
ENSG00000033800.13	897	917	1097	817	1069	958	509	413
ENSG00000033867.16	1552	1283	1486	1034	1543	1305	395	280
ENSG00000034053.14	210	278	316	335	415	312	317	324
ENSG00000034152.18	139	149	271	107	316	120	244	249
ENSG00000034239.10	0	0	1	0	0	0	0	0
ENSG00000034510.5	6939	7233	7553	3450	8829	3666	3419	3048
ENSG00000034533.11	183	178	197	186	175	221	124	97
ENSG00000034677.12	1146	993	1316	1213	1349	1466	488	364
ENSG00000034693.14	425	380	465	295	431	339	137	94
ENSG00000034713.7	618	568	776	613	671	757	406	308
ENSG00000034971.16	0	0	0	0	0	0	0	0
ENSG00000035115.21	196	169	219	177	191	255	115	86
ENSG00000035141.7	1338	1087	1410	980	1367	1160	407	363
ENSG00000035403.17	5077	4989	5800	3671	5929	4299	3867	3204
ENSG00000035499.12	684	658	594	490	617	566	198	157
ENSG00000035664.11	18	22	13	32	21	22	53	46
ENSG00000035681.7	1234	1098	1336	741	1226	926	439	402
ENSG00000035687.9	870	732	805	559	760	633	336	235
ENSG00000035720.7	2	0	5	0	2	1	1	0
ENSG00000035862.12	1626	1506	1804	804	1814	880	1718	1548
ENSG00000035928.15	3010	2556	3126	2441	3042	3048	808	646
ENSG00000036054.12	1292	1027	1124	596	1043	734	230	145
ENSG00000036257.12	1721	1504	1890	1314	1736	1711	541	399
ENSG00000036448.9	5	2	8	261	15	274	363	352
ENSG00000036473.6	0	0	0	0	0	0	0	0
ENSG00000036530.8	19	15	6	3	11	19	6	1
ENSG00000036549.12	1756	1433	1746	1229	1631	1511	482	323
ENSG00000036565.14	0	0	0	0	0	0	0	0
ENSG00000036672.15	18	17	17	13	27	17	37	23
ENSG00000036828.15	0	0	0	0	0	4	4	1
ENSG00000037042.8	202	245	313	210	374	219	293	281
ENSG00000037241.7	508	490	492	353	548	358	179	171
ENSG00000037280.15	15	11	32	51	32	34	25	18
ENSG00000037474.14	2374	2226	2345	1845	2468	2020	1125	935
ENSG00000037637.10	706	713	836	699	852	753	854	722
ENSG00000037749.11	1168	922	927	768	889	890	473	330
ENSG00000037757.13	488	610	776	711	867	753	769	705
ENSG00000037897.16	181	220	280	178	308	188	252	244
ENSG00000037965.5	38	38	51	23	53	21	23	17
ENSG00000038002.8	288	221	424	361	433	467	247	171
ENSG00000038210.12	484	402	469	309	613	358	128	93
ENSG00000038219.12	1554	1267	1589	1227	1657	1580	665	520
ENSG00000038274.16	1276	1059	1067	739	1066	907	249	203
ENSG00000038295.7	3	3	4	12	1	6	2	1
ENSG00000038358.14	771	971	1565	1295	2001	1218	2536	2528
ENSG00000038382.18	5422	5445	5096	3918	5626	4431	4434	3915
ENSG00000038427.15	5759	5144	3783	3261	3763	3620	2282	1870
ENSG00000038532.14	593	593	802	518	903	592	727	682
ENSG00000038945.14	0	0	0	0	1	0	2	1
ENSG00000039068.18	10	2	3	2	3	12	4	6
ENSG00000039123.15	3022	2346	2577	1636	2298	2094	1015	756
ENSG00000039139.9	17	15	19	12	19	15	7	7
ENSG00000039319.16	2700	2118	2145	1630	2059	1967	620	495
ENSG00000039523.19	297	364	541	404	701	391	714	716
ENSG00000039537.13	0	0	0	0	0	0	0	0
ENSG00000039560.13	2293	1923	1914	993	1887	1244	421	314
ENSG00000039600.10	2	0	1	0	1	0	0	1
ENSG00000039650.11	311	380	508	454	681	404	527	559
ENSG00000039987.6	1	4	1	0	1	1	0	0
ENSG00000040199.18	1317	1270	2104	1890	2042	2322	992	794
ENSG00000040275.16	1393	1166	1232	738	1030	838	318	206
ENSG00000040341.17	867	723	843	709	808	902	230	197
ENSG00000040487.12	154	183	247	230	345	221	397	387
ENSG00000040531.14	215	202	267	291	295	330	367	362
ENSG00000040608.13	11	13	8	33	23	32	60	91
ENSG00000040633.12	797	882	958	728	1144	875	621	541
ENSG00000040731.10	0	0	0	19	0	20	0	0
ENSG00000040933.15	754	715	918	811	1070	978	562	522
ENSG00000041353.9	186	143	195	35	209	51	16	11
ENSG00000041357.15	2893	2433	2840	1924	2572	2254	1138	829
ENSG00000041515.15	1	0	0	0	0	0	0	0
ENSG00000041802.10	1156	1078	1315	846	1291	1069	548	456
ENSG00000041880.14	112	140	155	135	154	165	110	138
ENSG00000041982.15	1262	1410	1273	65	1519	63	635	553
ENSG00000041988.15	109	127	143	151	240	106	145	142
ENSG00000042062.11	17	24	32	15	41	21	28	25
ENSG00000042088.13	633	603	725	419	732	560	376	314
ENSG00000042286.14	209	226	384	165	412	172	234	242
ENSG00000042304.11	0	0	0	0	0	0	0	0
ENSG00000042317.16	141	102	127	125	116	110	38	23
ENSG00000042429.11	907	762	918	718	826	848	404	281
ENSG00000042445.13	652	710	687	625	708	719	722	619
ENSG00000042493.15	333	406	520	213	666	204	370	363
ENSG00000042753.11	939	964	1290	871	1514	1010	1709	1543
ENSG00000042781.12	35	33	37	35	52	48	25	17
ENSG00000042813.7	0	1	0	0	1	0	0	0
ENSG00000042832.11	2	4	2	2	1	0	0	4
ENSG00000042980.12	8	4	2	2	0	1	0	0
ENSG00000043039.6	48	37	91	35	143	25	51	84
ENSG00000043093.13	823	717	833	568	852	733	159	82
ENSG00000043143.20	426	504	351	148	444	154	358	370
ENSG00000043355.11	151	139	162	410	198	476	270	255
ENSG00000043462.11	0	0	0	0	0	0	1	0
ENSG00000043514.15	467	440	501	368	487	439	228	167
ENSG00000043591.5	2	2	8	29	4	34	5	7
ENSG00000044012.3	0	0	0	0	0	0	0	0
ENSG00000044090.8	514	602	751	781	997	790	1398	1248
ENSG00000044115.20	14176	13590	22124	27495	22746	30972	18151	15526
ENSG00000044446.11	449	508	525	472	539	507	559	517
ENSG00000044459.14	532	458	556	474	557	516	187	148
ENSG00000044524.10	155	123	1	32	1	38	0	0
ENSG00000044574.7	2960	3141	3301	3985	3983	3829	8204	7262
ENSG00000046604.12	1396	1224	675	1414	697	1638	155	112
ENSG00000046647.13	45	41	58	50	82	71	60	40
ENSG00000046651.14	444	344	379	313	395	398	143	104
ENSG00000046653.14	44	34	46	101	48	91	17	18
ENSG00000046774.9	0	0	0	0	0	0	0	0
ENSG00000046889.18	11	7	0	257	0	255	6	6
ENSG00000047056.14	501	539	558	401	561	457	324	278
ENSG00000047188.15	2002	1719	1685	1480	1655	1801	950	739
ENSG00000047230.14	616	529	651	606	569	602	221	195
ENSG00000047249.17	1017	912	1123	923	1054	1011	690	506
ENSG00000047315.15	4617	4003	4503	3704	4415	4627	1693	1396
ENSG00000047346.12	592	440	538	434	531	569	249	197
ENSG00000047365.11	22	19	1	189	0	241	0	3
ENSG00000047410.13	8106	6939	8084	6001	7521	7439	2561	1997
ENSG00000047457.13	5	3	8	7	7	5	4	1
ENSG00000047578.12	237	236	321	270	421	263	379	357
ENSG00000047579.19	70	55	74	65	110	81	102	71
ENSG00000047597.5	129	91	139	141	145	200	78	43
ENSG00000047617.14	20	14	29	40	30	55	40	22
ENSG00000047621.11	1052	888	1025	813	1020	954	222	149
ENSG00000047634.14	347	293	355	353	418	415	174	136
ENSG00000047644.18	573	572	674	230	839	282	358	303
ENSG00000047648.21	74	55	76	66	61	70	64	35
ENSG00000047662.4	9	7	1	3	6	3	3	6
ENSG00000047849.21	3375	3236	3969	2651	4195	3087	2665	2299
ENSG00000047932.13	1511	1214	1490	1027	1500	1226	378	247
ENSG00000047936.10	7	10	7	0	5	0	1	0
ENSG00000048028.11	1045	861	879	1182	869	1321	373	315
ENSG00000048052.21	91	102	202	145	196	161	112	78
ENSG00000048140.17	515	602	628	516	797	521	762	720
ENSG00000048162.20	333	333	373	235	491	319	328	299
ENSG00000048342.15	485	418	768	503	735	574	284	213
ENSG00000048392.11	1632	1348	1388	735	1291	958	232	210
ENSG00000048405.9	711	552	749	441	707	474	290	214
ENSG00000048462.10	1	0	0	0	1	2	0	0
ENSG00000048471.13	357	360	485	260	525	313	372	333
ENSG00000048540.14	57	45	0	39	0	51	0	1
ENSG00000048544.5	1012	866	1057	765	1065	963	276	182
ENSG00000048545.13	0	0	0	0	0	0	0	0
ENSG00000048649.13	1024	881	1064	818	1067	1005	337	255
ENSG00000048707.13	2528	2402	2697	2405	2692	2611	1835	1597
ENSG00000048740.18	27	17	4	4	2	8	1	0
ENSG00000048828.16	2572	2468	3475	2201	4018	2665	1559	1571
ENSG00000048991.16	477	429	556	379	543	430	287	248
ENSG00000049089.13	59	67	61	36	104	29	43	53
ENSG00000049130.14	593	518	867	611	850	822	195	118
ENSG00000049167.13	405	319	329	208	319	263	98	71
ENSG00000049192.14	199	153	154	250	156	305	72	56
ENSG00000049239.12	605	707	1152	880	1362	921	1546	1389
ENSG00000049245.12	2145	1796	1989	1352	2005	1585	578	444
ENSG00000049246.14	118	94	169	252	191	297	308	227
ENSG00000049247.13	0	0	0	0	1	0	0	0
ENSG00000049249.8	18	12	2	3	6	4	14	6
ENSG00000049283.17	5	3	1	9	2	8	1	3
ENSG00000049323.15	592	575	846	411	860	504	393	328
ENSG00000049449.8	2366	2031	2400	1912	2450	2456	1293	983
ENSG00000049540.16	0	0	0	0	1	0	3	1
ENSG00000049541.10	930	950	1235	867	1264	968	823	718
ENSG00000049618.22	1156	1142	1392	1061	1579	1226	847	741
ENSG00000049656.13	1614	1689	1918	1608	2258	1776	2173	2011
ENSG00000049759.17	1868	1652	2511	1998	2396	2282	1406	1142
ENSG00000049768.14	2	3	2	4	6	8	6	4
ENSG00000049769.12	41	49	66	47	75	42	79	78
ENSG00000049860.13	2592	2231	2456	1948	2447	2206	1287	970
ENSG00000049883.14	583	476	522	375	486	470	221	155
ENSG00000050030.13	0	0	2	5	0	8	1	1
ENSG00000050130.17	796	745	750	579	755	687	215	157
ENSG00000050165.17	299	299	591	216	576	292	300	244
ENSG00000050327.14	468	516	657	543	746	534	667	625
ENSG00000050344.8	1227	1091	931	844	852	1099	584	456
ENSG00000050393.11	798	682	896	630	809	703	318	250
ENSG00000050405.13	5021	4406	4887	1959	4781	2462	760	670
ENSG00000050426.15	569	517	544	504	551	649	487	370
ENSG00000050438.16	208	201	163	40	155	51	45	36
ENSG00000050555.17	0	2	0	2	0	0	1	3
ENSG00000050628.20	7	9	8	58	7	82	5	12
ENSG00000050730.15	0	0	2	0	0	2	1	0
ENSG00000050748.17	851	759	835	549	855	619	292	228
ENSG00000050767.15	0	0	0	0	0	0	0	1
ENSG00000050820.16	198	316	470	260	773	204	511	597
ENSG00000051009.10	217	243	299	250	365	266	483	437
ENSG00000051108.14	454	402	729	817	742	956	1131	927
ENSG00000051128.18	50	41	70	40	113	49	68	80
ENSG00000051180.16	350	387	400	207	387	262	271	225
ENSG00000051341.13	1595	1305	1602	1099	1482	1367	864	719
ENSG00000051382.8	406	364	394	313	361	373	168	142
ENSG00000051523.10	222	307	452	440	749	386	700	797
ENSG00000051596.9	773	701	700	423	720	488	394	311
ENSG00000051620.10	773	618	792	558	749	653	356	245
ENSG00000051825.14	2169	1865	2146	1673	1944	1984	752	577
ENSG00000052126.14	1074	923	1127	753	1030	924	309	240
ENSG00000052344.15	0	0	5	2	2	2	2	2
ENSG00000052723.11	1131	1015	915	636	929	811	133	101
ENSG00000052749.13	497	593	1047	650	1347	668	1164	1164
ENSG00000052795.12	587	549	644	449	681	516	245	161
ENSG00000052802.12	1061	914	930	1490	929	1994	343	232
ENSG00000052841.14	1449	1233	1564	1349	1562	1531	687	546
ENSG00000052850.5	21	12	48	65	45	67	72	68
ENSG00000053108.16	0	0	1	1	2	2	3	7
ENSG00000053254.15	756	731	726	790	717	933	291	268
ENSG00000053328.8	6	2	4	7	1	10	1	1
ENSG00000053371.12	538	482	619	510	787	547	899	849
ENSG00000053372.4	869	848	1300	717	1345	840	725	595
ENSG00000053438.8	14	16	20	18	29	9	17	10
ENSG00000053501.12	59	67	90	76	117	59	83	76
ENSG00000053524.12	126	106	116	61	108	83	56	50
ENSG00000053702.14	42	41	38	37	44	43	31	10
ENSG00000053747.15	681	720	873	454	830	568	609	528
ENSG00000053770.11	811	698	835	711	828	858	222	176
ENSG00000053900.10	756	606	764	678	693	810	339	216
ENSG00000053918.15	0	0	0	0	0	0	0	1
ENSG00000054116.11	1127	923	1107	809	1120	973	696	637
ENSG00000054118.13	3645	3379	4115	2950	4253	3413	2217	1922
ENSG00000054148.17	178	311	400	261	564	259	693	723
ENSG00000054179.11	1	1	3	0	2	0	3	0
ENSG00000054219.10	40	46	94	203	190	184	143	101
ENSG00000054267.21	1080	810	1048	666	914	834	369	237
ENSG00000054277.13	124	102	168	93	148	132	50	41
ENSG00000054282.15	395	276	378	274	329	287	139	120
ENSG00000054356.13	1	2	18	0	19	0	4	2
ENSG00000054392.12	222	191	244	149	243	156	128	119
ENSG00000054523.17	2701	2589	2728	1998	2724	2356	1186	1084
ENSG00000054598.6	209	146	229	419	270	489	420	334
ENSG00000054611.13	129	147	187	121	282	128	148	181
ENSG00000054654.16	6396	5465	6027	4132	5983	4792	3002	2349
ENSG00000054690.13	422	355	591	944	667	1061	866	800
ENSG00000054793.13	979	992	884	1604	998	1766	810	675
ENSG00000054796.12	1	0	0	0	0	0	0	0
ENSG00000054803.3	0	0	0	0	0	0	0	0
ENSG00000054938.15	1	0	0	0	0	1	1	1
ENSG00000054965.10	1898	1827	1929	1566	2012	1883	1683	1501
ENSG00000054967.12	199	275	383	277	547	235	562	577
ENSG00000054983.16	379	330	406	433	361	526	183	167
ENSG00000055044.10	1282	895	1262	811	1216	1008	494	323
ENSG00000055070.16	1705	1754	2408	1835	2892	1932	2159	1950
ENSG00000055118.14	0	0	1	0	3	1	3	1
ENSG00000055130.15	1810	1674	1900	1392	1970	1646	661	468
ENSG00000055147.18	491	427	513	362	474	391	201	152
ENSG00000055163.19	2133	2147	2066	1439	2166	1613	1944	1860
ENSG00000055208.18	1317	1080	1377	934	1258	1110	678	482
ENSG00000055211.12	948	768	905	758	863	922	241	165
ENSG00000055332.16	1862	1592	2016	1253	1799	1538	356	274
ENSG00000055483.19	587	619	838	539	1019	615	785	724
ENSG00000055609.17	3718	3446	3737	2950	3610	3439	2609	2171
ENSG00000055732.12	685	609	680	588	686	705	651	447
ENSG00000055813.5	7	18	9	0	19	2	0	5
ENSG00000055917.15	1637	1403	1693	1206	1610	1494	765	611
ENSG00000055950.16	400	412	459	360	620	414	405	406
ENSG00000055955.15	14	9	14	8	16	2	3	8
ENSG00000055957.10	0	0	0	0	0	0	0	0
ENSG00000056050.6	512	438	506	383	449	445	93	93
ENSG00000056097.15	3156	2853	3324	2292	3349	2657	1252	1017
ENSG00000056277.15	333	269	359	251	320	292	109	85
ENSG00000056291.17	1	5	7	0	10	0	1	2
ENSG00000056487.15	1	1	0	0	1	2	1	0
ENSG00000056558.10	25	32	106	38	98	38	111	97
ENSG00000056586.15	2930	2524	3313	2595	3041	3097	1083	765
ENSG00000056736.9	46	43	75	64	64	86	47	26
ENSG00000056972.18	258	236	334	176	336	185	246	196
ENSG00000056998.19	77	77	34	143	39	165	48	41
ENSG00000057019.15	10710	9019	7853	3887	7442	4999	1782	1414
ENSG00000057149.15	0	0	0	0	0	0	0	0
ENSG00000057252.12	1382	1260	1433	857	1315	1147	382	305
ENSG00000057294.14	699	630	734	570	789	657	280	282
ENSG00000057468.6	0	1	2	0	1	0	2	1
ENSG00000057593.13	0	0	0	1	0	0	0	0
ENSG00000057608.16	4439	3769	4383	2980	4271	3523	1312	1052
ENSG00000057657.15	528	485	385	45	398	35	129	119
ENSG00000057663.14	743	679	816	464	763	541	168	142
ENSG00000057704.12	158	168	106	170	82	226	21	12
ENSG00000057757.9	649	612	861	548	783	585	440	377
ENSG00000057935.13	722	639	663	501	663	583	340	254
ENSG00000058056.8	1062	1011	1251	1007	1265	1101	570	382
ENSG00000058063.15	3181	2790	3376	2844	3344	3482	837	631
ENSG00000058085.14	5	13	14	7	21	11	10	8
ENSG00000058091.16	759	653	621	436	645	512	183	147
ENSG00000058262.9	3784	3972	4747	4268	5153	4843	7315	6248
ENSG00000058272.16	2218	1905	2324	1440	2383	1765	522	353
ENSG00000058335.15	3	5	3	2	9	0	7	2
ENSG00000058404.19	20	15	38	37	38	25	33	32
ENSG00000058453.16	96	144	187	145	301	159	204	182
ENSG00000058600.15	722	839	1148	872	1369	889	907	788
ENSG00000058668.14	1134	1131	1183	562	1097	604	486	435
ENSG00000058673.16	3376	2869	3089	2290	3266	2739	1163	892
ENSG00000058729.10	739	600	577	420	612	508	191	178
ENSG00000058799.14	446	454	429	368	421	428	282	237
ENSG00000058804.11	2456	2131	2443	1792	2368	2117	685	558
ENSG00000058866.14	12	6	11	35	12	29	12	12
ENSG00000059122.16	51	72	116	79	192	82	153	146
ENSG00000059145.18	64	83	106	135	149	129	122	136
ENSG00000059377.16	9	1	7	2	12	6	4	2
ENSG00000059378.12	260	261	334	250	385	277	352	345
ENSG00000059573.8	1868	1735	2270	1688	2413	2007	1614	1418
ENSG00000059588.9	791	739	755	808	795	902	556	473
ENSG00000059691.11	400	462	530	366	617	432	311	239
ENSG00000059728.10	651	577	643	516	596	596	381	293
ENSG00000059758.7	890	737	987	752	958	906	463	352
ENSG00000059769.19	96	67	93	59	100	87	59	28
ENSG00000059804.15	2401	2298	1676	666	1652	810	925	835
ENSG00000059915.16	8	11	12	3	26	4	13	13
ENSG00000060069.16	141	155	172	159	267	154	248	219
ENSG00000060138.12	1526	1566	1940	1426	2379	1419	1223	1242
ENSG00000060140.8	192	182	210	256	266	295	127	114
ENSG00000060237.16	5130	4743	5406	4061	5444	4853	4596	3732
ENSG00000060303.5	0	0	0	0	0	0	0	0
ENSG00000060339.13	2406	2103	2408	1740	2236	2012	797	623
ENSG00000060491.16	222	291	357	311	592	266	366	399
ENSG00000060558.3	5	1	0	1	6	0	0	2
ENSG00000060566.13	0	0	0	0	0	0	0	0
ENSG00000060642.10	170	159	167	167	171	212	220	177
ENSG00000060656.19	136	156	195	194	266	227	255	256
ENSG00000060688.12	1279	1272	1419	942	1479	1148	700	625
ENSG00000060709.14	0	0	0	0	0	0	0	0
ENSG00000060718.20	379	345	613	1256	678	1458	959	818
ENSG00000060749.14	2472	2064	2559	1496	2603	1813	1103	793
ENSG00000060762.18	181	159	190	111	196	168	56	45
ENSG00000060971.17	249	279	392	320	425	288	233	213
ENSG00000060982.14	1397	1172	1467	1016	1451	1339	463	346
ENSG00000061273.17	673	903	877	704	1159	689	818	767
ENSG00000061337.15	78	84	70	22	98	12	41	39
ENSG00000061455.10	256	240	173	153	188	192	137	109
ENSG00000061492.11	1	0	0	0	0	0	0	0
ENSG00000061656.9	11	17	29	24	29	18	33	29
ENSG00000061676.14	5950	4910	6026	4018	5802	4795	1695	1188
ENSG00000061794.12	989	814	1058	683	983	837	207	174
ENSG00000061918.12	33	35	49	21	64	26	15	8
ENSG00000061936.9	828	778	931	705	1022	842	557	534
ENSG00000061938.17	42	55	102	92	179	82	141	138
ENSG00000061987.15	1685	1369	1685	1287	1688	1612	753	606
ENSG00000062038.13	2	2	10	1	11	1	8	10
ENSG00000062096.14	0	0	0	0	0	0	0	0
ENSG00000062194.15	2744	2342	2377	1709	2214	2027	849	673
ENSG00000062282.14	22	17	36	1	33	1	2	4
ENSG00000062370.16	262	190	205	139	228	192	100	66
ENSG00000062485.18	4177	3867	4746	3403	4338	4093	3546	2912
ENSG00000062524.15	215	271	300	190	395	194	225	258
ENSG00000062582.13	568	541	746	518	761	601	688	699
ENSG00000062598.17	409	420	465	376	490	389	450	384
ENSG00000062650.18	2527	2262	2582	1910	2426	2256	835	587
ENSG00000062716.12	2763	2390	2129	1355	2023	1517	778	594
ENSG00000062725.9	1581	1326	1433	1110	1438	1369	406	279
ENSG00000062822.12	205	276	468	354	813	323	917	1008
ENSG00000063015.19	2	10	9	12	7	11	9	9
ENSG00000063046.17	9241	8291	8842	8318	8523	9848	3875	3185
ENSG00000063127.15	2	0	2	2	3	1	0	2
ENSG00000063169.10	15	17	33	12	36	16	34	36
ENSG00000063176.15	54	65	86	80	143	61	94	117
ENSG00000063177.12	2446	2878	3988	3174	5471	3243	5253	5356
ENSG00000063180.8	16	8	9	8	16	14	34	33
ENSG00000063241.7	92	106	173	152	296	173	269	309
ENSG00000063244.12	1508	1976	2784	2853	3868	2752	3118	3188
ENSG00000063245.14	257	364	515	420	725	408	661	710
ENSG00000063322.13	560	544	731	473	854	497	359	315
ENSG00000063438.16	438	424	322	206	443	217	270	261
ENSG00000063515.2	0	0	0	0	0	0	0	0
ENSG00000063587.13	341	282	413	327	441	437	256	207
ENSG00000063601.16	822	757	1146	990	1008	1136	530	463
ENSG00000063660.8	149	181	204	86	329	68	272	349
ENSG00000063761.15	87	87	133	93	131	116	134	127
ENSG00000063854.12	196	216	296	262	410	201	271	231
ENSG00000063978.15	1676	1616	1966	1352	2112	1557	1934	1680
ENSG00000064012.21	505	473	661	395	589	487	240	175
ENSG00000064042.17	1305	1099	1370	1499	1385	1737	490	379
ENSG00000064102.14	937	756	978	752	950	935	252	198
ENSG00000064115.10	1638	1488	1861	1304	1893	1597	1016	807
ENSG00000064195.7	22	33	16	9	21	10	7	10
ENSG00000064199.6	234	194	267	146	260	175	98	72
ENSG00000064201.15	0	0	1	0	1	0	0	0
ENSG00000064205.10	5	0	4	5	4	7	2	4
ENSG00000064218.4	1	3	1	2	0	5	1	0
ENSG00000064225.12	194	137	164	135	160	161	57	44
ENSG00000064270.12	21	10	29	13	33	15	8	21
ENSG00000064300.8	25	17	18	5	28	5	19	34
ENSG00000064309.14	264	234	321	258	269	293	187	171
ENSG00000064313.11	2135	1816	2263	1652	2108	2077	608	489
ENSG00000064393.15	1157	1157	1191	934	1378	1000	947	788
ENSG00000064419.13	1457	1436	1713	1110	1766	1186	873	761
ENSG00000064489.22	4	4	8	8	9	4	10	16
ENSG00000064490.13	246	321	358	315	480	356	644	698
ENSG00000064545.14	84	99	184	235	285	193	353	409
ENSG00000064547.13	25	31	49	71	47	64	35	41
ENSG00000064601.16	793	936	1046	1162	1136	1213	1464	1274
ENSG00000064607.16	2179	2089	2382	2123	2432	2392	1683	1404
ENSG00000064651.13	2407	2009	1847	1690	1808	1959	1073	796
ENSG00000064652.10	428	337	318	231	308	232	132	94
ENSG00000064655.18	41	37	46	10	48	26	33	34
ENSG00000064666.14	913	1144	1649	755	2129	755	2231	2127
ENSG00000064687.12	93	134	169	94	303	102	290	332
ENSG00000064692.18	216	196	133	209	119	194	71	78
ENSG00000064703.11	940	738	898	673	852	791	388	208
ENSG00000064726.9	1911	1550	1761	1066	1696	1373	401	253
ENSG00000064763.10	685	621	696	464	638	554	242	203
ENSG00000064787.13	2	0	0	0	0	0	1	0
ENSG00000064835.10	1	0	1	0	0	0	0	0
ENSG00000064886.13	0	0	1	0	0	3	0	0
ENSG00000064932.15	151	234	337	243	599	230	635	783
ENSG00000064933.17	589	476	631	414	679	552	141	114
ENSG00000064961.18	225	278	346	264	517	237	304	322
ENSG00000064989.12	110	80	129	126	112	135	37	21
ENSG00000064995.16	542	487	539	442	540	536	165	142
ENSG00000064999.13	649	637	803	685	954	737	1012	919
ENSG00000065000.15	1363	1607	2227	1790	2911	1911	2459	2347
ENSG00000065029.14	333	412	501	420	646	417	471	471
ENSG00000065054.13	68	87	173	48	283	61	82	83
ENSG00000065057.7	27	29	43	45	59	40	56	58
ENSG00000065060.16	1533	1339	1671	1482	1623	1756	1280	1034
ENSG00000065135.10	2527	2217	2417	1573	2272	1848	635	475
ENSG00000065150.18	6348	5582	7257	5635	7010	6737	2397	1774
ENSG00000065154.11	2729	2533	2837	2116	2818	2556	757	672
ENSG00000065183.15	1262	1087	1567	1271	1509	1440	707	546
ENSG00000065243.19	1740	1418	1651	1222	1612	1521	377	258
ENSG00000065268.10	95	88	159	142	297	166	363	335
ENSG00000065308.4	2613	2627	2938	1395	3018	1627	1661	1408
ENSG00000065320.8	79	113	55	118	110	96	195	187
ENSG00000065325.12	2	3	2	4	0	3	0	4
ENSG00000065328.16	1539	1394	1833	1076	1817	1263	720	609
ENSG00000065357.19	877	904	892	391	879	480	553	485
ENSG00000065361.14	40	34	47	25	52	28	35	32
ENSG00000065371.17	0	0	1	0	0	0	0	0
ENSG00000065413.18	285	246	318	230	347	265	153	148
ENSG00000065427.14	2157	1958	2985	1853	2969	2185	1369	1183
ENSG00000065457.10	486	519	734	587	732	669	402	386
ENSG00000065485.19	173	182	245	177	266	221	229	201
ENSG00000065491.8	268	269	361	234	400	296	199	190
ENSG00000065518.7	641	640	695	507	775	583	585	498
ENSG00000065526.10	1365	1333	1592	1135	1605	1293	1339	1150
ENSG00000065534.18	1409	1383	1431	290	1590	314	279	245
ENSG00000065548.17	1522	1279	1597	1101	1552	1368	307	227
ENSG00000065559.14	1359	1102	1530	1097	1366	1353	384	287
ENSG00000065600.12	320	298	340	303	368	348	163	124
ENSG00000065609.14	8	3	6	5	9	3	4	3
ENSG00000065613.13	4166	3414	4000	2386	3924	3051	1043	789
ENSG00000065615.13	372	297	374	179	359	264	69	66
ENSG00000065618.18	23	16	30	14	27	8	11	10
ENSG00000065621.14	25	19	31	25	60	37	28	19
ENSG00000065665.20	392	363	335	334	300	357	230	166
ENSG00000065675.14	12	11	5	242	2	271	71	67
ENSG00000065717.14	2	2	16	9	11	11	33	33
ENSG00000065802.11	728	787	949	531	1138	646	769	734
ENSG00000065809.13	768	650	639	206	673	245	98	68
ENSG00000065833.8	286	284	391	337	389	374	153	88
ENSG00000065882.15	1437	1381	1618	1205	1729	1469	925	800
ENSG00000065883.14	1393	1212	1394	1060	1459	1245	820	651
ENSG00000065911.11	2532	2180	2635	1936	2678	2387	1043	764
ENSG00000065923.9	1353	1265	1166	461	1123	616	380	300
ENSG00000065970.8	395	396	462	329	498	370	476	374
ENSG00000065978.18	7415	7567	9360	7079	10634	8084	3471	3076
ENSG00000065989.15	51	54	67	50	112	58	99	100
ENSG00000066027.11	493	407	471	337	488	414	163	117
ENSG00000066032.18	0	0	0	0	0	0	0	0
ENSG00000066044.14	866	877	1151	854	1347	923	805	739
ENSG00000066056.13	2	1	0	1	2	3	6	1
ENSG00000066084.12	2040	1788	2137	1713	2019	2138	1211	968
ENSG00000066117.14	1467	1564	1921	1302	1878	1497	1962	1781
ENSG00000066135.12	1215	1249	1281	980	1354	1126	1029	856
ENSG00000066136.20	395	413	427	359	575	443	463	419
ENSG00000066185.12	1	2	7	1	3	0	0	1
ENSG00000066230.10	0	3	0	3	5	2	0	3
ENSG00000066248.14	53	58	61	10	71	7	40	41
ENSG00000066279.17	6669	5545	6627	3622	6310	4526	1465	1113
ENSG00000066294.14	0	0	1	0	0	0	0	0
ENSG00000066322.14	815	776	1079	624	1111	748	863	745
ENSG00000066336.11	0	0	1	1	0	0	0	0
ENSG00000066379.14	164	197	259	207	277	247	269	216
ENSG00000066382.16	7	6	0	121	0	105	2	3
ENSG00000066405.12	17	19	13	20	19	16	6	6
ENSG00000066422.4	1245	926	1117	896	1019	1038	368	264
ENSG00000066427.21	417	357	461	308	421	352	143	110
ENSG00000066455.12	858	734	883	619	747	745	236	146
ENSG00000066468.22	1	2	0	103	2	122	47	34
ENSG00000066557.5	516	409	526	378	557	406	107	65
ENSG00000066583.11	402	393	316	294	318	355	125	129
ENSG00000066629.16	622	568	492	338	507	342	147	115
ENSG00000066651.18	613	523	614	496	586	628	261	164
ENSG00000066654.13	1124	902	1107	774	1075	990	299	188
ENSG00000066697.14	676	603	712	455	712	580	172	147
ENSG00000066735.14	2	3	1	0	0	2	4	2
ENSG00000066739.11	1740	1589	1919	1623	1833	1892	1180	896
ENSG00000066777.8	2263	1843	2140	1873	2086	2178	813	569
ENSG00000066813.14	0	0	0	0	0	0	0	0
ENSG00000066827.15	373	371	472	389	524	453	406	397
ENSG00000066855.15	604	485	585	432	552	560	154	123
ENSG00000066923.17	141	140	94	95	128	96	162	127
ENSG00000066926.10	962	928	1162	918	1237	1096	496	430
ENSG00000066933.15	1625	1227	1630	1308	1341	1660	622	486
ENSG00000067048.16	1667	1439	1885	1235	1823	1537	739	598
ENSG00000067057.16	2640	2922	3689	2272	4670	2378	2777	2597
ENSG00000067064.10	1508	1245	1000	1938	954	2154	253	207
ENSG00000067066.16	736	565	873	471	935	531	204	132
ENSG00000067082.14	566	533	577	196	717	208	114	111
ENSG00000067113.16	166	142	164	103	140	119	106	76
ENSG00000067141.16	1208	1160	1236	979	1175	1190	1244	966
ENSG00000067167.7	1880	1548	2119	1616	2159	2071	387	281
ENSG00000067177.14	759	733	847	613	793	722	529	423
ENSG00000067182.7	636	675	751	468	856	529	1009	878
ENSG00000067191.15	69	67	80	57	89	70	90	92
ENSG00000067208.14	1058	958	967	870	1081	927	170	146
ENSG00000067221.13	41	52	59	62	115	43	112	84
ENSG00000067225.17	24572	27587	31520	17406	35961	18510	30784	28784
ENSG00000067248.9	1680	1346	1436	992	1387	1200	350	223
ENSG00000067334.13	1410	1126	1478	926	1311	1069	410	283
ENSG00000067365.14	150	160	203	180	238	188	260	206
ENSG00000067369.13	3244	2778	3575	2500	3617	2900	1675	1558
ENSG00000067445.20	559	585	425	676	527	720	442	365
ENSG00000067533.5	808	740	1076	571	1060	687	233	197
ENSG00000067560.10	5640	5099	6198	3487	5922	4406	2714	2318
ENSG00000067596.10	1945	1894	2346	1610	2393	1840	1943	1605
ENSG00000067601.7	49	30	44	36	42	53	20	12
ENSG00000067606.16	12	29	42	30	34	44	85	66
ENSG00000067646.11	909	732	815	593	794	715	253	181
ENSG00000067704.9	3338	2779	3396	3098	3058	3684	905	759
ENSG00000067715.13	375	327	323	53	263	80	126	92
ENSG00000067798.14	812	720	866	58	954	99	54	52
ENSG00000067829.18	182	278	383	295	531	275	582	590
ENSG00000067836.12	133	167	163	134	227	111	191	154
ENSG00000067840.12	5	8	9	14	14	18	22	21
ENSG00000067842.17	1	0	1	0	1	2	0	0
ENSG00000067900.7	2245	1807	1987	1140	1904	1505	523	374
ENSG00000067955.13	1898	1537	2207	1307	2290	1633	450	334
ENSG00000067992.12	352	337	295	210	295	269	149	92
ENSG00000068001.13	239	345	448	436	655	408	639	637
ENSG00000068024.16	95	100	137	142	174	112	144	151
ENSG00000068028.17	268	306	379	270	462	256	473	442
ENSG00000068078.17	256	332	254	519	412	506	313	327
ENSG00000068079.7	78	96	120	145	184	133	213	221
ENSG00000068097.14	713	642	710	524	685	613	505	433
ENSG00000068120.14	539	588	844	708	991	694	924	915
ENSG00000068137.14	50	37	55	45	85	40	113	137
ENSG00000068305.17	994	899	1055	845	977	1058	375	306
ENSG00000068308.13	550	644	812	588	861	662	933	905
ENSG00000068323.16	523	542	600	418	701	440	593	630
ENSG00000068354.15	152	165	194	167	237	135	166	158
ENSG00000068366.19	2802	2332	2386	1495	2441	1811	383	304
ENSG00000068383.18	335	346	438	287	446	346	255	236
ENSG00000068394.10	236	243	306	240	442	253	246	280
ENSG00000068400.13	410	477	629	406	671	440	516	472
ENSG00000068438.14	426	379	541	359	688	348	491	479
ENSG00000068489.12	1163	1078	1112	697	1126	717	252	206
ENSG00000068615.17	47	35	38	34	41	36	23	22
ENSG00000068650.18	606	699	683	536	843	510	637	598
ENSG00000068654.15	1506	1495	2241	1525	2296	1654	1577	1332
ENSG00000068697.6	964	769	974	479	794	642	381	224
ENSG00000068724.15	338	399	445	346	584	345	475	455
ENSG00000068745.14	1064	1088	1124	998	1304	1123	866	759
ENSG00000068781.21	0	0	0	0	0	0	0	0
ENSG00000068784.12	953	704	943	718	879	884	436	335
ENSG00000068796.16	1781	1597	1483	967	1411	1200	452	340
ENSG00000068831.18	3	1	0	1	1	2	3	2
ENSG00000068878.14	2544	2205	2782	2209	2589	2674	1745	1309
ENSG00000068885.14	468	444	455	354	499	430	129	94
ENSG00000068903.19	366	440	486	409	654	356	670	634
ENSG00000068912.13	1174	989	1201	1016	1137	1157	296	193
ENSG00000068971.13	132	148	202	215	246	256	293	302
ENSG00000068976.13	4	1	11	3	16	2	6	5
ENSG00000068985.4	0	0	0	0	0	0	0	0
ENSG00000069011.15	6	11	13	16	19	9	13	22
ENSG00000069018.17	0	0	2	96	3	113	8	6
ENSG00000069020.18	910	940	975	835	958	1076	841	715
ENSG00000069122.18	5	0	3	0	2	0	3	0
ENSG00000069188.16	0	1	3	0	3	0	0	1
ENSG00000069206.15	0	0	0	1	0	0	0	0
ENSG00000069248.11	2121	1918	2182	1916	2034	2298	1173	881
ENSG00000069275.12	15430	12667	15520	11662	14778	14456	4160	3210
ENSG00000069329.16	2465	2065	2923	2060	2640	2370	793	593
ENSG00000069345.11	1922	1622	2192	1520	2149	1919	624	429
ENSG00000069399.14	19	25	20	10	24	5	19	45
ENSG00000069424.14	10	14	16	12	22	12	17	22
ENSG00000069431.11	0	4	4	2	6	2	2	0
ENSG00000069482.6	0	1	4	1	9	0	6	1
ENSG00000069493.14	123	100	101	92	98	105	77	45
ENSG00000069509.5	346	264	380	258	351	363	107	81
ENSG00000069535.13	8	18	39	93	45	112	63	52
ENSG00000069667.15	316	275	389	370	364	467	188	120
ENSG00000069696.6	0	0	0	0	0	0	0	2
ENSG00000069702.10	384	370	423	332	415	362	139	99
ENSG00000069712.12	31	48	41	0	57	80	30	11
ENSG00000069764.9	1	0	1	0	0	0	0	0
ENSG00000069812.11	12	11	7	1	13	0	6	5
ENSG00000069849.10	2522	2108	2597	2107	2470	2517	1464	1189
ENSG00000069869.15	2744	2182	2443	1296	2223	1568	454	341
ENSG00000069943.9	245	191	219	176	218	164	76	68
ENSG00000069956.11	1417	1274	1468	995	1370	1185	304	218
ENSG00000069966.18	589	575	584	362	644	374	238	235
ENSG00000069974.15	178	187	223	131	210	175	105	63
ENSG00000069998.12	157	185	221	156	278	168	243	280
ENSG00000070010.18	1022	927	1147	744	1106	894	656	613
ENSG00000070018.8	1523	1315	1605	1483	1495	1732	679	549
ENSG00000070019.4	3	0	4	5	3	10	3	8
ENSG00000070031.3	0	0	0	0	0	0	0	0
ENSG00000070047.11	426	497	719	537	1123	580	825	846
ENSG00000070061.14	2328	2104	2537	1912	2480	2261	1578	1240
ENSG00000070081.15	666	553	735	687	664	884	321	216
ENSG00000070087.13	1638	1419	1997	1096	1933	1350	432	336
ENSG00000070159.13	690	688	1576	1068	1590	1198	1124	937
ENSG00000070182.19	251	291	388	105	487	124	367	373
ENSG00000070190.12	5	4	3	1	6	1	3	3
ENSG00000070193.4	0	0	0	2	0	2	0	0
ENSG00000070214.15	1866	1568	1772	1258	1814	1539	397	370
ENSG00000070269.13	286	227	278	239	268	276	156	94
ENSG00000070366.13	898	1005	1259	819	1428	907	1056	972
ENSG00000070367.15	1930	1567	2169	1567	2108	1899	344	269
ENSG00000070371.15	237	265	307	274	307	351	378	332
ENSG00000070388.11	0	2	2	3	3	0	0	2
ENSG00000070404.9	36	32	44	35	38	32	36	46
ENSG00000070413.19	585	662	792	743	1131	762	1287	1313
ENSG00000070423.17	82	122	180	159	341	151	244	272
ENSG00000070444.14	103	137	131	163	197	157	141	149
ENSG00000070476.14	386	431	547	492	619	523	509	475
ENSG00000070495.14	364	316	426	284	535	356	354	317
ENSG00000070501.11	429	361	487	298	486	353	199	126
ENSG00000070526.14	0	3	0	2	0	0	0	0
ENSG00000070540.12	213	193	188	175	190	179	101	100
ENSG00000070601.9	6	6	12	10	3	7	14	10
ENSG00000070610.14	946	1007	1359	1062	1428	1186	1597	1421
ENSG00000070614.14	979	1147	1286	1067	1590	1046	1620	1572
ENSG00000070669.16	726	634	675	587	654	673	814	610
ENSG00000070718.11	614	568	723	492	603	575	453	313
ENSG00000070729.13	0	0	0	0	0	0	0	0
ENSG00000070731.10	20	23	10	4	20	4	5	3
ENSG00000070748.18	3	3	1	0	0	0	0	0
ENSG00000070756.15	3801	3786	4212	3777	4476	4110	3728	3141
ENSG00000070759.16	192	166	193	166	230	186	167	166
ENSG00000070761.7	471	466	666	425	651	556	368	330
ENSG00000070770.8	1378	1324	1815	1358	1749	1633	1417	1224
ENSG00000070778.12	473	420	581	369	633	422	217	189
ENSG00000070785.16	803	739	986	634	926	759	464	360
ENSG00000070808.15	1	1	2	0	0	0	1	0
ENSG00000070814.17	2131	2672	3334	2141	4336	2094	2523	2385
ENSG00000070831.15	5384	4574	5209	3265	5089	4008	1202	902
ENSG00000070882.12	1436	1240	1492	572	1490	687	354	273
ENSG00000070886.11	0	0	0	0	0	0	0	0
ENSG00000070915.9	1	1	0	2	2	3	0	0
ENSG00000070950.9	1250	1027	1192	742	1231	860	308	250
ENSG00000070961.15	3169	2714	2935	2277	2917	2713	1222	990
ENSG00000070985.13	0	0	1	0	3	0	0	2
ENSG00000071051.13	181	161	207	231	240	211	106	104
ENSG00000071054.16	3214	2993	3177	1887	3155	2445	1407	1235
ENSG00000071073.12	484	418	510	690	489	841	174	159
ENSG00000071082.10	7159	6988	7943	6317	7764	7832	4787	3843
ENSG00000071127.16	4203	4176	5512	2813	5950	3174	4585	4076
ENSG00000071189.21	1444	1245	1493	1183	1300	1360	509	338
ENSG00000071203.9	0	0	0	0	0	0	0	0
ENSG00000071205.11	1234	1126	1443	998	1575	1170	702	524
ENSG00000071242.11	23	47	21	16	26	17	24	16
ENSG00000071243.15	321	308	346	272	399	312	166	103
ENSG00000071246.10	146	190	157	212	215	196	215	250
ENSG00000071282.11	159	158	299	148	329	146	273	256
ENSG00000071462.11	564	655	769	607	913	615	532	529
ENSG00000071537.13	1583	1310	1647	1414	1544	1772	769	606
ENSG00000071539.13	1314	1217	1360	871	1417	927	474	434
ENSG00000071553.16	775	900	1117	1397	1245	1404	2534	2271
ENSG00000071564.14	323	417	551	506	822	532	799	833
ENSG00000071575.11	221	221	286	207	231	189	185	160
ENSG00000071626.16	869	1005	1402	1148	1675	1300	1189	1035
ENSG00000071655.17	199	293	501	397	955	351	856	1073
ENSG00000071677.1	0	0	0	0	0	0	0	0
ENSG00000071794.15	2296	1818	1938	1864	1933	2236	424	317
ENSG00000071859.14	426	496	624	499	723	534	580	484
ENSG00000071889.16	79	118	160	171	215	140	264	218
ENSG00000071894.16	341	521	724	660	1155	579	909	1044
ENSG00000071909.18	1	0	0	0	3	1	0	0
ENSG00000071967.11	1762	1511	1446	581	1429	661	271	213
ENSG00000071991.8	6	7	0	0	0	0	0	0
ENSG00000071994.10	1221	1120	1306	873	1268	1108	537	440
ENSG00000072041.16	56	48	91	14	115	26	11	9
ENSG00000072042.12	1949	1713	1945	1799	1893	1971	716	586
ENSG00000072062.13	1162	1257	1823	1040	1949	1049	1427	1301
ENSG00000072071.16	22	31	23	35	47	46	52	43
ENSG00000072080.10	0	0	0	1	0	0	0	0
ENSG00000072110.13	3458	4420	5133	1798	6896	1809	3829	3890
ENSG00000072121.15	1188	1241	1386	1197	1456	1314	1465	1322
ENSG00000072133.10	296	246	272	169	254	210	87	55
ENSG00000072134.15	321	474	617	368	877	385	451	411
ENSG00000072135.12	195	170	241	188	218	198	264	225
ENSG00000072163.19	17	23	25	25	52	18	19	21
ENSG00000072182.12	1	1	1	5	3	2	2	1
ENSG00000072195.14	44	62	86	59	109	65	43	39
ENSG00000072201.13	15	13	25	10	22	10	2	5
ENSG00000072210.18	829	694	807	436	841	580	309	235
ENSG00000072274.12	4737	4058	5104	2626	5097	3331	1828	1367
ENSG00000072310.16	199	240	332	492	502	478	1103	1276
ENSG00000072315.3	8	10	11	10	17	4	13	9
ENSG00000072364.12	8225	7206	7023	4737	6781	5516	3159	2514
ENSG00000072401.14	183	146	203	113	225	120	42	22
ENSG00000072415.8	1585	1373	1618	1043	1519	1307	295	246
ENSG00000072422.16	167	117	141	52	119	79	29	21
ENSG00000072501.17	3427	3062	3774	2789	3534	3280	2360	1793
ENSG00000072506.12	629	814	979	821	1197	876	1188	1093
ENSG00000072518.20	402	478	652	505	857	498	794	684
ENSG00000072571.19	1778	1439	1742	851	1671	1041	136	113
ENSG00000072609.17	319	342	394	313	416	354	320	292
ENSG00000072657.8	292	259	262	317	252	365	94	88
ENSG00000072682.18	921	945	1045	363	1136	434	740	708
ENSG00000072694.20	0	0	0	0	0	0	0	1
ENSG00000072736.18	1128	1020	1297	859	1181	1070	785	674
ENSG00000072756.16	378	356	395	299	381	363	128	106
ENSG00000072778.19	3123	3539	5151	3058	6067	3304	4368	4027
ENSG00000072786.12	588	706	740	338	829	385	569	551
ENSG00000072803.17	2410	2047	1942	1353	1944	1623	950	744
ENSG00000072818.11	16	24	31	33	35	24	19	19
ENSG00000072832.14	132	155	182	124	192	130	111	93
ENSG00000072840.12	751	849	934	578	1076	641	648	640
ENSG00000072849.10	806	682	702	506	726	610	333	258
ENSG00000072858.10	61	64	117	251	114	279	141	129
ENSG00000072864.14	563	571	663	334	675	330	441	346
ENSG00000072952.18	1	1	4	1	0	1	2	1
ENSG00000072954.6	13	10	18	14	23	32	20	20
ENSG00000072958.8	504	624	938	583	1277	610	900	940
ENSG00000073008.14	1725	1812	2890	1693	3124	1861	1850	1674
ENSG00000073050.11	386	468	628	430	775	499	779	756
ENSG00000073060.15	281	323	432	764	611	746	610	706
ENSG00000073067.13	0	0	1	0	2	2	0	0
ENSG00000073111.13	2170	2632	3666	3116	4799	3295	4993	4829
ENSG00000073146.15	5	6	10	0	6	0	2	0
ENSG00000073150.13	0	1	1	3	2	2	1	2
ENSG00000073169.13	58	68	131	106	209	91	220	280
ENSG00000073282.12	1	1	0	0	1	0	0	0
ENSG00000073331.17	389	350	426	296	385	414	192	131
ENSG00000073350.13	27	32	40	50	66	45	70	86
ENSG00000073417.14	691	648	704	418	722	471	328	203
ENSG00000073464.11	29	38	41	29	45	33	18	12
ENSG00000073536.17	403	429	667	528	873	546	934	853
ENSG00000073578.16	1753	1812	1781	1490	2203	1612	2135	2022
ENSG00000073584.18	1787	1544	2040	1305	1986	1585	438	335
ENSG00000073598.5	1	1	1	1	5	1	4	3
ENSG00000073605.18	86	65	114	67	101	99	72	61
ENSG00000073614.12	3187	2699	3290	2993	3221	3479	1624	1306
ENSG00000073670.13	22	31	43	80	71	63	131	109
ENSG00000073711.10	513	500	589	499	554	576	219	179
ENSG00000073712.14	1835	1493	1762	1092	1807	1248	618	538
ENSG00000073734.8	0	0	2	0	1	0	0	0
ENSG00000073737.16	1	1	2	0	2	0	1	1
ENSG00000073754.5	0	0	0	0	0	0	0	0
ENSG00000073756.11	303	273	601	315	614	400	894	685
ENSG00000073792.15	1626	1516	1644	1055	1644	1246	756	628
ENSG00000073803.13	565	453	499	445	524	546	177	146
ENSG00000073849.14	270	250	240	358	293	424	217	192
ENSG00000073861.2	0	0	2	0	0	0	0	0
ENSG00000073905.8	5	13	21	8	16	13	12	15
ENSG00000073910.20	577	607	619	669	585	756	641	525
ENSG00000073921.17	2190	1757	2395	1569	2182	1977	1091	815
ENSG00000073969.18	1108	1014	1214	895	1204	1190	576	410
ENSG00000074047.21	103	119	110	42	139	32	34	32
ENSG00000074054.17	1634	1546	1824	1541	1906	1751	1267	1081
ENSG00000074071.14	297	353	551	464	679	483	557	555
ENSG00000074181.8	29	39	59	33	94	28	38	39
ENSG00000074201.8	1448	1280	1536	1138	1471	1367	417	334
ENSG00000074211.13	79	90	199	501	250	577	245	192
ENSG00000074219.13	119	151	174	82	203	83	62	63
ENSG00000074266.19	696	567	786	486	747	626	528	380
ENSG00000074276.10	0	3	3	1	2	2	2	2
ENSG00000074317.10	3	3	1	1	6	0	0	2
ENSG00000074319.12	798	782	1055	767	952	833	394	310
ENSG00000074356.16	1665	1506	1766	1314	1854	1579	759	619
ENSG00000074370.17	24	26	17	18	43	11	28	29
ENSG00000074410.13	114	125	111	40	115	29	32	28
ENSG00000074416.13	106	119	142	14	194	9	15	22
ENSG00000074527.11	596	563	664	450	677	540	83	54
ENSG00000074582.12	402	397	628	422	647	509	583	545
ENSG00000074590.13	619	568	778	581	748	731	563	394
ENSG00000074603.18	941	873	909	689	899	869	302	212
ENSG00000074621.13	422	422	477	412	439	484	235	213
ENSG00000074657.13	1292	1265	1475	821	1599	924	758	662
ENSG00000074660.15	5	6	8	1	10	2	7	6
ENSG00000074695.5	3582	3009	4168	3637	4252	4531	1798	1357
ENSG00000074696.12	3900	3448	3836	3203	3759	3837	1011	796
ENSG00000074706.13	0	1	0	0	0	2	0	0
ENSG00000074755.14	1817	1872	2137	1817	2408	1914	2184	2059
ENSG00000074771.3	0	0	0	0	0	0	0	0
ENSG00000074800.13	22374	24524	31463	20345	35020	22234	27699	24592
ENSG00000074803.17	1	0	1	1	1	0	2	0
ENSG00000074842.7	547	587	953	845	1162	969	1650	1532
ENSG00000074855.10	36	44	34	45	33	40	33	59
ENSG00000074935.13	244	211	239	157	250	184	131	94
ENSG00000074964.16	67	81	128	88	189	79	147	216
ENSG00000074966.10	30	21	37	3	40	12	7	8
ENSG00000075035.9	0	0	0	1	0	0	3	0
ENSG00000075043.18	0	1	0	0	0	0	0	0
ENSG00000075073.14	3	8	12	9	18	3	11	9
ENSG00000075089.9	451	353	498	329	460	451	123	85
ENSG00000075131.9	710	598	825	534	743	713	237	169
ENSG00000075142.13	949	907	1126	824	1060	1028	474	362
ENSG00000075151.20	5433	4783	5379	4761	5413	5741	4188	3223
ENSG00000075188.8	788	665	939	503	884	628	225	174
ENSG00000075213.10	1451	1292	1610	815	1584	971	381	281
ENSG00000075218.18	647	660	794	493	932	533	492	407
ENSG00000075223.13	1216	985	1322	587	1357	758	220	138
ENSG00000075234.16	340	322	361	340	461	380	419	390
ENSG00000075239.13	1270	1064	1492	1237	1336	1423	525	405
ENSG00000075240.16	101	130	160	157	228	135	144	156
ENSG00000075275.16	299	364	352	251	532	204	385	385
ENSG00000075290.7	10	6	5	6	12	8	8	3
ENSG00000075292.18	4411	3624	3961	3453	3715	4071	1764	1199
ENSG00000075303.12	446	377	455	282	418	385	160	84
ENSG00000075336.11	489	452	521	343	522	386	204	171
ENSG00000075340.22	189	174	274	204	347	225	125	119
ENSG00000075388.3	0	0	0	0	0	0	0	0
ENSG00000075391.16	1642	1494	1635	1693	1720	2016	733	610
ENSG00000075399.13	52	90	127	105	150	97	176	156
ENSG00000075407.18	1030	868	1061	858	1004	995	347	310
ENSG00000075413.17	1415	1235	1510	1203	1516	1378	597	451
ENSG00000075415.12	8220	7606	8034	6636	7983	8078	5329	4481
ENSG00000075420.12	1685	1633	2148	2076	2167	2412	1135	903
ENSG00000075426.11	893	990	772	260	858	269	501	432
ENSG00000075429.8	0	0	0	0	0	0	0	0
ENSG00000075461.5	0	0	0	0	2	0	0	0
ENSG00000075539.14	2912	2456	2557	1952	2499	2315	1091	847
ENSG00000075568.16	1407	1153	1278	967	1409	1074	957	753
ENSG00000075618.17	1267	1775	2138	512	3490	459	1685	1930
ENSG00000075624.13	24471	26180	41022	19334	48920	21028	29854	28504
ENSG00000075643.5	146	153	205	180	237	183	207	139
ENSG00000075651.15	206	175	151	105	159	137	77	67
ENSG00000075673.11	1	1	1	3	0	0	3	4
ENSG00000075702.16	385	455	631	470	780	469	873	923
ENSG00000075711.20	1744	1446	1553	1142	1462	1311	520	429
ENSG00000075785.12	986	965	1229	750	1290	899	539	435
ENSG00000075790.10	1166	957	1160	719	1263	819	215	152
ENSG00000075826.16	271	315	284	317	307	315	254	202
ENSG00000075856.11	1191	1116	1491	1103	1522	1242	774	618
ENSG00000075884.13	0	0	0	0	0	0	0	0
ENSG00000075886.10	3	5	9	31	13	38	34	25
ENSG00000075891.21	0	1	0	113	1	120	68	68
ENSG00000075914.12	412	377	489	351	525	439	272	261
ENSG00000075945.12	847	664	824	351	789	432	189	143
ENSG00000075975.15	690	651	705	486	768	540	349	279
ENSG00000076003.4	2666	2505	2879	2375	2844	2677	1505	1247
ENSG00000076043.9	1069	1004	1377	1046	1340	1286	595	454
ENSG00000076053.10	470	410	475	359	531	432	209	159
ENSG00000076067.12	2287	2141	2403	1103	2275	1426	776	591
ENSG00000076108.11	1654	1787	2240	1704	2114	1821	1830	1685
ENSG00000076201.14	182	229	297	233	453	226	403	369
ENSG00000076242.14	1832	1622	2019	1381	1876	1774	1442	1257
ENSG00000076248.10	1253	1164	1640	1008	1713	1285	701	638
ENSG00000076258.9	26	29	51	41	43	36	13	11
ENSG00000076321.10	397	350	466	274	447	339	175	143
ENSG00000076344.15	20	28	40	55	55	35	50	41
ENSG00000076351.12	479	512	707	700	811	783	1060	991
ENSG00000076356.6	1130	1319	2207	1293	2899	1269	1554	1505
ENSG00000076382.16	2304	2148	2620	1805	2559	2193	2324	1956
ENSG00000076513.16	2189	1879	2276	841	2276	1012	613	489
ENSG00000076554.15	729	670	925	563	957	764	169	138
ENSG00000076555.15	239	269	246	218	296	255	222	213
ENSG00000076604.14	529	714	995	796	1295	786	1553	1479
ENSG00000076641.4	722	648	930	656	944	784	242	164
ENSG00000076650.6	193	195	207	159	223	200	106	91
ENSG00000076662.9	17	22	34	30	57	29	35	33
ENSG00000076685.18	1077	970	1092	652	1015	733	286	228
ENSG00000076706.16	837	937	2112	864	2536	951	689	629
ENSG00000076716.8	197	207	96	881	99	1018	214	173
ENSG00000076770.14	698	563	719	550	676	733	149	111
ENSG00000076826.9	7	5	5	14	14	11	15	14
ENSG00000076864.19	4	4	5	6	5	8	6	15
ENSG00000076924.11	174	242	379	307	568	268	517	561
ENSG00000076928.17	248	380	537	511	886	385	824	972
ENSG00000076944.15	184	234	263	192	345	200	330	388
ENSG00000076984.17	87	131	168	167	231	126	181	190
ENSG00000077009.13	1	0	1	2	0	4	6	7
ENSG00000077044.10	449	473	670	821	827	793	1195	1083
ENSG00000077063.10	108	107	110	156	125	228	163	92
ENSG00000077080.9	0	0	0	0	0	0	0	0
ENSG00000077092.18	24	32	64	49	61	57	37	15
ENSG00000077097.15	2712	2142	2975	2289	2777	2766	948	665
ENSG00000077147.14	5458	4533	5074	3666	4566	4571	1297	968
ENSG00000077150.18	535	565	689	458	889	490	1494	1524
ENSG00000077152.9	832	693	981	672	918	771	357	284
ENSG00000077157.21	499	414	388	429	413	541	391	299
ENSG00000077232.17	3763	3113	4101	3414	4010	4228	1360	954
ENSG00000077235.17	2704	2903	3918	3773	4682	3899	4511	4210
ENSG00000077238.13	530	587	717	543	902	576	1389	1373
ENSG00000077254.14	2070	1715	1921	1394	1900	1700	375	269
ENSG00000077264.14	9	10	7	10	6	8	2	3
ENSG00000077274.8	0	0	0	11	4	18	4	0
ENSG00000077279.18	0	0	0	0	0	0	0	0
ENSG00000077312.8	624	699	1028	745	1118	801	1506	1408
ENSG00000077327.15	0	0	1	0	0	0	1	2
ENSG00000077348.8	48	61	122	114	208	99	153	203
ENSG00000077380.15	2462	2118	2436	2110	2383	2416	970	758
ENSG00000077420.15	94	74	151	93	141	108	150	115
ENSG00000077454.15	112	138	215	123	318	118	239	235
ENSG00000077458.12	334	306	320	226	368	305	177	114
ENSG00000077463.14	25	33	56	56	118	45	89	111
ENSG00000077498.8	1	0	0	0	0	0	0	0
ENSG00000077514.8	943	886	1127	721	1062	904	497	368
ENSG00000077522.12	1	3	8	3	7	3	2	1
ENSG00000077549.17	768	869	1071	714	1137	787	1245	1103
ENSG00000077585.13	200	179	196	106	201	149	98	73
ENSG00000077616.10	281	209	313	371	276	441	134	96
ENSG00000077684.15	1317	1220	1550	1159	1634	1369	705	575
ENSG00000077713.18	208	172	209	149	187	196	44	56
ENSG00000077721.15	1000	876	987	648	1039	726	494	328
ENSG00000077782.19	1541	1819	1900	796	2172	919	1682	1589
ENSG00000077800.11	0	0	0	0	0	0	0	0
ENSG00000077935.16	1	1	4	6	4	8	7	1
ENSG00000077942.18	360	487	726	395	1040	370	1224	1302
ENSG00000077943.7	3	1	3	1	0	0	0	1
ENSG00000077984.5	0	0	0	0	0	1	1	0
ENSG00000078018.19	186	151	277	61	270	69	59	64
ENSG00000078043.15	1112	930	1140	774	1034	1002	327	268
ENSG00000078053.16	222	209	195	125	210	154	117	78
ENSG00000078061.12	361	426	564	427	701	398	554	501
ENSG00000078070.12	414	363	484	386	456	424	207	173
ENSG00000078081.7	32	33	35	69	39	54	120	94
ENSG00000078098.13	0	1	5	0	4	0	2	1
ENSG00000078114.18	19	18	7	517	11	582	37	29
ENSG00000078124.11	601	486	550	414	587	495	85	101
ENSG00000078140.13	1048	946	991	783	1069	950	328	257
ENSG00000078142.12	1772	1461	1748	1356	1552	1617	499	419
ENSG00000078177.13	772	648	653	653	605	690	212	184
ENSG00000078237.6	619	552	538	428	547	478	217	162
ENSG00000078246.16	768	742	789	618	836	630	704	586
ENSG00000078269.14	2269	2259	2547	2171	2629	2482	1677	1530
ENSG00000078295.16	0	0	0	1	0	0	0	0
ENSG00000078304.19	1878	1719	1863	1386	1882	1574	483	367
ENSG00000078319.9	90	62	83	77	89	70	54	40
ENSG00000078328.20	0	0	0	0	0	0	0	0
ENSG00000078369.17	3251	3328	3833	2992	4297	2999	2714	2357
ENSG00000078399.17	525	462	436	370	500	464	168	150
ENSG00000078401.6	20	18	23	7	24	6	2	1
ENSG00000078403.16	866	775	881	712	882	886	424	285
ENSG00000078487.17	14	22	29	30	29	21	17	10
ENSG00000078549.14	14	19	8	0	12	0	0	1
ENSG00000078579.8	9	7	9	4	6	1	1	0
ENSG00000078589.12	0	0	0	0	0	0	0	0
ENSG00000078596.10	0	0	0	117	0	112	0	0
ENSG00000078618.21	1749	1605	1868	1311	1737	1408	614	499
ENSG00000078668.13	1905	1661	1981	1393	1882	1557	732	613
ENSG00000078674.17	5683	4709	5403	3716	4847	4649	1535	1143
ENSG00000078687.17	533	551	644	436	762	533	513	431
ENSG00000078699.21	313	270	399	278	404	320	283	232
ENSG00000078725.12	0	0	0	0	0	0	0	0
ENSG00000078747.14	3015	2659	3268	2887	3334	3334	1096	968
ENSG00000078795.16	6	10	9	10	7	10	1	3
ENSG00000078804.12	298	321	295	275	293	349	380	323
ENSG00000078808.16	241	396	574	523	825	457	801	844
ENSG00000078814.15	4	4	1	2	5	0	3	5
ENSG00000078898.6	0	0	0	0	0	0	0	0
ENSG00000078900.14	130	171	292	148	407	121	477	475
ENSG00000078902.15	161	192	279	177	405	162	364	323
ENSG00000078967.12	153	149	178	145	162	159	128	100
ENSG00000079101.16	7	5	4	7	5	4	1	1
ENSG00000079102.16	126	94	71	8	88	14	18	14
ENSG00000079112.9	0	0	0	1	0	0	1	0
ENSG00000079134.11	846	657	768	556	706	703	327	293
ENSG00000079150.17	63	26	89	46	94	64	19	22
ENSG00000079156.16	689	596	728	333	698	399	376	253
ENSG00000079215.13	182	165	382	313	348	371	262	243
ENSG00000079246.15	13296	11402	12905	9269	12285	11175	4608	3821
ENSG00000079257.7	488	401	600	562	598	663	260	223
ENSG00000079263.18	4	1	2	2	2	6	1	0
ENSG00000079277.19	298	323	365	245	450	273	206	209
ENSG00000079308.16	36	52	98	13	103	6	59	49
ENSG00000079313.13	92	135	206	143	353	117	272	316
ENSG00000079332.14	2958	2483	3070	1676	2785	2033	906	628
ENSG00000079335.18	252	163	257	682	238	840	173	124
ENSG00000079337.15	35	43	58	26	84	40	82	70
ENSG00000079385.21	27	26	38	42	53	51	72	65
ENSG00000079387.13	1136	922	1197	733	1116	890	592	434
ENSG00000079393.20	0	2	0	0	3	0	0	0
ENSG00000079432.7	197	332	425	399	762	361	782	916
ENSG00000079435.9	12	27	29	15	32	28	43	59
ENSG00000079459.12	2660	2315	2570	2362	2621	2948	1655	1438
ENSG00000079462.7	68	95	155	127	218	111	216	299
ENSG00000079482.12	342	324	347	136	312	162	82	58
ENSG00000079557.4	0	0	0	0	0	0	0	0
ENSG00000079616.12	867	1075	1418	906	1744	1029	1377	1418
ENSG00000079689.13	0	0	0	0	0	0	0	0
ENSG00000079691.17	883	835	868	658	850	729	450	366
ENSG00000079739.15	992	935	1118	771	1125	869	935	794
ENSG00000079785.14	1437	1175	1805	1197	1557	1508	678	575
ENSG00000079805.16	1040	1332	1803	1509	2215	1447	2290	2183
ENSG00000079819.18	1700	1565	1899	1851	1894	2121	961	809
ENSG00000079841.18	8	3	22	3	11	10	5	4
ENSG00000079931.14	1338	1012	1526	1013	1365	1285	745	579
ENSG00000079950.13	772	690	828	735	800	933	240	197
ENSG00000079974.17	167	192	241	173	233	216	140	134
ENSG00000079999.13	298	405	443	324	667	311	516	512
ENSG00000080007.7	20	18	29	19	23	16	17	8
ENSG00000080031.9	2	2	1	1	3	1	5	9
ENSG00000080166.15	1	0	2	2	2	0	0	2
ENSG00000080189.14	289	300	462	334	583	363	667	655
ENSG00000080200.9	1368	1146	1426	1193	1377	1415	630	515
ENSG00000080224.17	0	0	0	0	0	1	0	0
ENSG00000080293.9	0	0	0	0	0	0	0	0
ENSG00000080298.15	221	195	248	202	221	222	176	146
ENSG00000080345.17	6270	5285	6725	4894	6289	5832	1712	1243
ENSG00000080371.5	1267	1107	1411	839	1433	1122	340	263
ENSG00000080493.15	735	601	630	127	605	154	101	87
ENSG00000080503.22	1567	1446	1775	1193	1763	1439	671	562
ENSG00000080511.3	0	0	1	1	0	0	2	0
ENSG00000080546.13	546	444	607	463	577	592	192	145
ENSG00000080561.13	58	71	178	135	170	198	100	71
ENSG00000080572.12	1	0	0	0	0	0	0	0
ENSG00000080573.6	23	21	45	4	57	2	24	22
ENSG00000080603.16	744	931	1164	1019	1461	992	1358	1232
ENSG00000080608.9	1039	887	1382	1035	1291	1285	550	386
ENSG00000080618.13	10	4	7	3	10	12	5	1
ENSG00000080644.15	26	33	34	59	31	79	19	22
ENSG00000080709.14	3	1	1	1	2	2	3	0
ENSG00000080802.18	409	451	493	431	560	505	281	248
ENSG00000080815.18	1372	1277	1299	1155	1360	1281	844	796
ENSG00000080819.6	604	534	623	512	564	648	321	296
ENSG00000080822.16	816	723	798	699	862	765	233	212
ENSG00000080823.22	229	237	243	151	272	175	137	127
ENSG00000080824.18	16612	15508	18949	10083	19363	11287	2159	1872
ENSG00000080839.11	900	755	1108	609	1000	744	268	203
ENSG00000080845.17	306	340	349	307	410	339	434	402
ENSG00000080854.14	2	4	2	4	3	3	5	5
ENSG00000080910.11	0	0	0	0	0	0	0	0
ENSG00000080947.14	95	72	71	86	94	78	37	34
ENSG00000080986.12	1528	1197	1446	937	1392	1172	361	259
ENSG00000081014.10	1156	940	1288	949	1185	1149	303	252
ENSG00000081019.13	433	337	452	283	432	327	146	109
ENSG00000081026.18	631	520	614	646	577	826	311	262
ENSG00000081041.8	5	3	6	0	6	3	18	5
ENSG00000081051.7	1	0	0	2	0	0	0	0
ENSG00000081052.11	293	298	326	857	386	915	525	450
ENSG00000081059.19	456	477	507	441	583	449	595	599
ENSG00000081087.14	725	618	862	735	821	842	190	138
ENSG00000081138.13	0	0	0	0	0	0	0	0
ENSG00000081148.11	6	11	3	7	2	9	2	0
ENSG00000081154.11	1148	976	1223	781	1330	911	279	200
ENSG00000081177.18	553	515	586	452	555	562	304	236
ENSG00000081181.7	281	252	405	333	462	349	193	180
ENSG00000081189.15	232	204	168	92	180	97	26	29
ENSG00000081237.18	0	0	0	0	0	0	0	0
ENSG00000081248.10	1	2	1	0	3	1	1	0
ENSG00000081277.12	4	0	0	1	3	0	0	0
ENSG00000081307.12	779	651	833	627	840	728	352	276
ENSG00000081320.10	1864	1514	1671	819	1634	865	159	127
ENSG00000081377.16	757	670	761	687	732	856	385	284
ENSG00000081386.12	516	427	498	421	467	487	145	137
ENSG00000081479.12	7	9	21	144	15	133	277	211
ENSG00000081665.13	272	218	277	196	264	252	74	51
ENSG00000081692.12	193	232	334	305	435	270	649	616
ENSG00000081721.11	309	249	291	187	291	226	128	141
ENSG00000081760.16	844	919	1170	934	1362	986	1018	970
ENSG00000081791.8	1416	1458	1398	1224	1626	1348	1682	1541
ENSG00000081800.8	0	0	0	0	0	0	0	0
ENSG00000081803.15	996	729	1278	3520	1242	4080	1257	960
ENSG00000081818.3	18	9	17	8	17	6	28	13
ENSG00000081842.17	10	2	1	0	4	1	1	1
ENSG00000081853.14	68	117	82	140	53	126	100	74
ENSG00000081870.11	602	540	593	358	560	435	214	189
ENSG00000081913.13	543	540	767	824	785	916	850	735
ENSG00000081923.11	290	295	360	362	370	456	145	114
ENSG00000081985.10	20	43	98	120	105	169	59	57
ENSG00000082014.16	122	151	137	153	204	152	132	98
ENSG00000082068.8	938	825	886	574	760	635	324	281
ENSG00000082074.15	1	1	1	0	2	0	1	2
ENSG00000082126.17	105	103	153	17	137	13	17	11
ENSG00000082146.12	700	591	671	558	596	661	390	273
ENSG00000082153.17	8022	6706	8955	5407	8862	6835	1617	1142
ENSG00000082175.14	449	399	411	348	396	455	156	121
ENSG00000082196.20	24	13	5	4	14	5	7	9
ENSG00000082212.12	1214	1028	1259	900	1194	1110	238	221
ENSG00000082213.17	707	578	647	484	564	530	212	151
ENSG00000082258.12	901	831	1021	767	1036	907	447	349
ENSG00000082269.16	519	425	555	413	553	500	162	143
ENSG00000082293.12	0	1	2	2	2	3	2	1
ENSG00000082397.17	1126	1062	514	3007	522	3388	1330	1183
ENSG00000082438.15	877	738	949	1196	877	1420	387	300
ENSG00000082458.11	750	700	916	691	961	871	471	403
ENSG00000082482.13	22	15	10	21	14	14	5	6
ENSG00000082497.11	466	431	338	182	319	201	74	68
ENSG00000082512.14	375	340	503	503	482	637	280	218
ENSG00000082515.17	448	398	389	279	436	294	198	190
ENSG00000082516.8	1355	1256	1523	1160	1465	1356	1028	851
ENSG00000082556.10	0	0	0	0	0	0	0	0
ENSG00000082641.15	1951	2007	2553	1888	2889	2088	1971	1813
ENSG00000082684.14	0	0	0	0	1	0	1	0
ENSG00000082701.14	1652	1549	1597	1091	1492	1408	765	622
ENSG00000082781.11	1531	1647	2459	1812	2973	1954	2440	2331
ENSG00000082805.19	1740	1703	1982	1240	1900	1437	1248	932
ENSG00000082898.16	7453	6401	7276	4673	6737	5640	1623	1099
ENSG00000082929.8	11	4	9	4	5	4	8	3
ENSG00000082996.19	384	313	399	320	392	402	133	104
ENSG00000083067.22	1	2	0	4	2	6	1	0
ENSG00000083093.9	708	609	710	583	674	689	202	192
ENSG00000083097.14	1496	1341	1506	1683	1507	1863	944	729
ENSG00000083099.10	1260	995	1148	899	1234	1035	214	161
ENSG00000083123.14	426	361	389	387	397	483	200	146
ENSG00000083168.9	1839	1883	2075	1596	2260	1800	1171	925
ENSG00000083223.17	938	723	887	597	775	686	314	257
ENSG00000083290.19	934	864	943	908	814	1021	366	275
ENSG00000083307.10	0	0	0	0	0	0	0	0
ENSG00000083312.17	6903	5862	6466	4364	6246	5343	1807	1408
ENSG00000083444.16	1022	1170	1713	1166	2099	1192	2122	2001
ENSG00000083454.21	132	107	180	186	170	213	218	176
ENSG00000083457.11	267	224	259	179	293	208	185	168
ENSG00000083520.14	1866	1659	2099	1496	1940	1812	569	473
ENSG00000083535.15	475	378	471	361	466	404	133	93
ENSG00000083544.13	259	241	220	190	221	220	78	65
ENSG00000083622.8	0	0	0	0	0	0	0	0
ENSG00000083635.7	228	208	274	230	295	279	90	99
ENSG00000083642.18	1153	976	1169	815	1070	1015	556	373
ENSG00000083720.12	2213	1792	2118	1245	1949	1485	738	639
ENSG00000083750.12	120	114	116	112	89	126	76	65
ENSG00000083782.7	0	0	0	0	0	0	0	0
ENSG00000083799.17	1521	1290	1518	1168	1356	1388	634	532
ENSG00000083807.9	20	19	33	31	49	39	51	54
ENSG00000083812.11	224	252	298	249	325	264	356	359
ENSG00000083814.13	189	151	147	113	153	142	78	65
ENSG00000083817.8	121	113	125	134	110	117	79	65
ENSG00000083828.15	208	181	248	194	233	215	86	63
ENSG00000083838.15	59	79	82	114	167	104	138	151
ENSG00000083844.10	586	481	668	454	622	584	233	172
ENSG00000083845.8	2238	2990	4083	3683	5554	3365	6312	6382
ENSG00000083857.13	12793	11737	12702	19052	12132	21876	7357	6128
ENSG00000083896.12	1121	943	1049	733	1045	952	432	327
ENSG00000083937.8	820	734	1045	523	1026	690	119	110
ENSG00000084070.11	612	611	733	586	757	672	499	489
ENSG00000084072.16	483	499	661	475	708	513	405	359
ENSG00000084073.8	1623	1309	1535	1072	1495	1307	262	255
ENSG00000084090.13	4738	4124	4933	3509	4600	4167	1986	1685
ENSG00000084092.6	305	283	302	247	355	275	205	191
ENSG00000084093.16	3038	2526	3315	1936	3360	2469	637	497
ENSG00000084110.10	9	11	3	4	8	3	1	6
ENSG00000084112.14	546	574	609	453	690	455	323	295
ENSG00000084207.15	1455	1907	2684	2096	3642	2030	3736	3907
ENSG00000084234.16	15410	15169	14214	9864	15611	11153	6680	5899
ENSG00000084444.13	325	336	398	543	443	635	382	296
ENSG00000084453.16	0	0	0	0	0	0	1	0
ENSG00000084463.7	1583	1466	1792	1185	1906	1293	982	906
ENSG00000084623.11	3680	3674	4451	3226	4469	3888	2628	2254
ENSG00000084628.9	2	3	4	2	4	2	3	5
ENSG00000084636.17	92	109	149	8	224	6	31	35
ENSG00000084652.15	4059	4091	4806	3666	5502	4057	3783	3411
ENSG00000084674.14	20	4	14	60	11	61	3	6
ENSG00000084676.15	974	860	974	749	953	884	418	384
ENSG00000084693.15	789	922	1012	929	1074	1040	1082	1023
ENSG00000084710.13	407	486	513	780	587	789	725	667
ENSG00000084731.14	275	330	346	240	470	276	276	251
ENSG00000084733.10	1294	1098	1426	844	1433	1024	397	323
ENSG00000084734.8	9	5	3	4	1	0	4	1
ENSG00000084754.10	2791	2559	2914	2347	2853	2743	2358	1918
ENSG00000084764.10	68	82	132	91	140	68	121	117
ENSG00000084774.13	2056	2528	3223	2850	4139	2850	4202	4285
ENSG00000085063.14	5515	4968	6081	2256	5812	2777	1991	1568
ENSG00000085117.11	10	12	33	40	48	36	236	243
ENSG00000085185.15	212	202	256	183	264	198	210	189
ENSG00000085224.21	1976	1546	1851	1508	1739	1825	814	533
ENSG00000085231.13	403	344	403	224	384	282	128	95
ENSG00000085265.10	0	0	0	0	0	0	0	0
ENSG00000085274.15	276	215	281	185	271	201	106	84
ENSG00000085276.17	120	126	214	178	186	205	98	66
ENSG00000085365.17	1266	1061	1078	670	1154	858	181	175
ENSG00000085377.13	694	695	841	673	836	754	613	528
ENSG00000085382.11	661	610	645	474	660	586	303	244
ENSG00000085415.15	1158	931	1327	1129	1271	1373	456	357
ENSG00000085433.15	766	634	792	427	727	520	226	164
ENSG00000085449.14	1600	1364	1847	1184	1786	1326	391	310
ENSG00000085465.12	24	21	14	21	13	17	18	15
ENSG00000085491.15	1566	1206	1584	1056	1610	1304	304	214
ENSG00000085511.19	1056	881	1080	922	946	1122	678	528
ENSG00000085514.15	3	1	1	0	0	0	1	3
ENSG00000085552.16	2	1	0	1	3	0	0	0
ENSG00000085563.14	1776	1630	2758	3014	2726	3619	2454	1993
ENSG00000085644.13	27	52	64	46	67	39	95	86
ENSG00000085662.13	762	764	998	789	1129	977	1107	989
ENSG00000085719.12	3012	2450	3054	3532	3057	4276	822	603
ENSG00000085721.12	1337	1208	1478	881	1389	1081	516	385
ENSG00000085733.15	2524	2680	3632	2417	4014	2685	2689	2357
ENSG00000085741.12	5	8	10	14	16	7	7	6
ENSG00000085760.14	854	718	919	610	908	755	245	164
ENSG00000085788.13	825	641	832	608	832	689	287	211
ENSG00000085831.15	53	44	72	97	86	117	97	63
ENSG00000085832.16	1636	1440	1734	1161	1673	1442	527	405
ENSG00000085840.12	796	764	1029	725	1111	789	652	673
ENSG00000085871.8	477	448	462	427	459	519	459	308
ENSG00000085872.14	141	200	291	237	433	224	334	355
ENSG00000085978.21	998	940	1267	1456	1317	1625	1130	853
ENSG00000085982.13	741	738	1048	669	1032	684	450	344
ENSG00000085998.13	1152	1310	1637	1175	2009	1204	1424	1364
ENSG00000085999.11	354	400	415	323	515	366	499	433
ENSG00000086015.20	738	820	1004	674	1285	769	997	977
ENSG00000086061.15	4291	3461	4451	2931	4169	3742	1389	1079
ENSG00000086062.12	466	571	556	449	663	447	425	421
ENSG00000086065.13	1292	1104	1330	896	1246	1220	269	210
ENSG00000086102.18	924	852	1156	768	1049	1006	652	474
ENSG00000086159.12	8	3	6	2	5	5	3	3
ENSG00000086189.9	836	727	866	525	867	607	245	158
ENSG00000086200.16	1379	1161	1170	796	1254	974	446	278
ENSG00000086205.16	0	0	0	3	0	1	0	0
ENSG00000086232.12	2066	1911	2254	1809	2025	2092	708	616
ENSG00000086288.11	0	0	0	0	0	0	0	0
ENSG00000086289.11	452	367	368	363	381	447	125	127
ENSG00000086300.15	684	539	619	354	590	431	87	68
ENSG00000086475.14	853	905	918	1073	1028	1209	426	437
ENSG00000086504.15	487	564	792	617	1048	661	986	1066
ENSG00000086506.2	0	0	0	0	0	0	0	0
ENSG00000086544.2	73	114	127	98	187	95	200	222
ENSG00000086548.8	0	0	0	0	0	0	0	0
ENSG00000086570.12	7	7	9	2	11	10	12	13
ENSG00000086589.11	1761	1570	1631	1062	1580	1251	1041	858
ENSG00000086598.10	3688	3199	3955	2863	3929	3659	989	764
ENSG00000086619.13	266	235	268	278	283	358	105	79
ENSG00000086666.18	729	634	724	490	753	656	243	199
ENSG00000086696.10	24	30	57	453	79	546	144	102
ENSG00000086712.12	933	828	922	707	911	833	326	232
ENSG00000086717.18	1	0	1	0	0	2	2	0
ENSG00000086730.16	18	32	35	17	41	25	21	15
ENSG00000086758.15	8939	8697	11209	7746	11107	9318	11780	9425
ENSG00000086827.8	978	804	985	706	952	823	468	395
ENSG00000086848.14	573	512	534	408	585	473	377	250
ENSG00000086967.9	0	0	2	9	2	14	194	209
ENSG00000086991.12	17	7	14	5	15	6	0	0
ENSG00000087008.15	140	160	198	175	218	173	245	184
ENSG00000087053.18	1231	1056	1240	820	1322	964	428	347
ENSG00000087074.7	669	714	945	647	1059	734	1291	1169
ENSG00000087076.8	7	10	16	12	11	11	11	12
ENSG00000087077.13	505	540	777	606	1159	619	907	944
ENSG00000087085.13	0	0	1	0	3	0	3	1
ENSG00000087086.14	3999	4665	5202	3606	5793	4158	5812	5211
ENSG00000087087.19	1398	1644	1944	1455	2391	1594	1603	1657
ENSG00000087088.19	394	457	694	483	784	497	962	859
ENSG00000087095.12	637	569	540	575	554	658	264	222
ENSG00000087111.20	1064	1155	1212	1431	1418	1524	1163	1083
ENSG00000087116.14	14	14	7	10	9	13	18	24
ENSG00000087128.9	0	0	0	0	0	1	0	0
ENSG00000087152.15	696	659	886	673	1052	733	745	648
ENSG00000087157.18	277	317	318	295	425	307	357	333
ENSG00000087191.12	1273	1413	1346	784	1497	789	693	623
ENSG00000087206.16	827	663	751	498	684	609	385	294
ENSG00000087237.10	0	0	1	0	0	0	1	0
ENSG00000087245.12	47	66	36	17	51	13	40	26
ENSG00000087250.8	2	8	4	2	11	0	1	4
ENSG00000087253.12	284	212	261	136	248	216	65	45
ENSG00000087258.14	15	17	69	74	73	89	173	186
ENSG00000087263.16	1393	1321	1725	1311	1752	1503	956	795
ENSG00000087266.15	986	1103	1333	782	1598	893	996	994
ENSG00000087269.15	1025	1017	1488	1087	1519	1176	905	756
ENSG00000087274.16	2579	2626	2981	1856	3296	2116	1831	1614
ENSG00000087299.11	204	155	221	167	232	213	118	79
ENSG00000087301.8	697	558	654	668	617	868	182	120
ENSG00000087302.8	2041	1771	2269	1616	2124	1873	1197	929
ENSG00000087303.17	513	554	1703	703	1832	833	1673	1550
ENSG00000087338.4	463	443	531	437	580	476	170	145
ENSG00000087365.15	2564	2675	3743	2652	4252	2807	1924	1820
ENSG00000087448.9	1761	1565	1898	1334	1981	1634	795	668
ENSG00000087460.24	7028	7559	8185	7537	9212	8123	8072	7244
ENSG00000087470.17	2850	2358	2658	2001	2746	2508	903	709
ENSG00000087494.15	134	118	79	23	88	28	23	16
ENSG00000087495.16	5	2	3	10	7	8	5	6
ENSG00000087502.17	1467	1146	1522	989	1520	1231	292	207
ENSG00000087510.6	262	245	243	231	234	277	220	185
ENSG00000087586.17	2199	1872	2150	1333	2062	1584	894	696
ENSG00000087589.16	0	0	2	1	2	2	0	0
ENSG00000087842.10	61	38	73	41	59	46	65	45
ENSG00000087884.14	222	162	234	159	218	211	199	145
ENSG00000087903.12	51	59	60	44	57	41	26	38
ENSG00000087995.15	568	525	532	412	585	414	288	203
ENSG00000088002.11	2	0	1	0	1	0	0	1
ENSG00000088035.15	322	267	355	214	369	301	131	79
ENSG00000088038.17	269	356	432	374	603	381	509	524
ENSG00000088053.11	1	4	3	0	7	2	0	4
ENSG00000088179.8	684	523	647	532	646	655	221	152
ENSG00000088205.12	2107	1748	2388	1685	2159	1938	760	550
ENSG00000088247.17	1036	1181	1575	1253	1926	1355	1652	1550
ENSG00000088256.8	368	487	803	527	1166	451	752	820
ENSG00000088280.18	167	165	152	113	186	108	131	120
ENSG00000088298.12	169	175	232	231	300	253	379	341
ENSG00000088305.18	185	185	201	108	224	134	129	101
ENSG00000088320.3	0	0	0	0	0	0	0	0
ENSG00000088325.15	4784	4074	4791	2918	4596	3389	2309	1852
ENSG00000088340.15	22	35	29	32	52	46	18	11
ENSG00000088356.5	188	192	294	199	352	211	178	176
ENSG00000088367.21	176	179	215	264	236	330	211	192
ENSG00000088386.16	11	9	8	13	12	13	11	11
ENSG00000088387.18	1407	1347	1277	871	1326	964	660	548
ENSG00000088448.14	470	437	326	376	365	467	362	284
ENSG00000088451.10	253	202	263	188	237	225	97	57
ENSG00000088538.12	547	560	544	418	508	499	515	380
ENSG00000088543.14	82	68	76	67	96	66	69	55
ENSG00000088682.13	530	572	704	528	789	574	485	403
ENSG00000088726.15	12	23	16	3	22	4	7	1
ENSG00000088727.12	59	57	81	50	62	69	76	50
ENSG00000088756.12	176	157	241	253	225	267	90	58
ENSG00000088766.11	526	455	578	403	573	470	164	125
ENSG00000088782.4	0	0	0	0	0	0	0	0
ENSG00000088808.16	514	476	567	385	720	461	523	432
ENSG00000088812.17	1564	1437	1667	1751	1766	1980	1499	1185
ENSG00000088826.17	39	52	99	43	112	36	153	145
ENSG00000088827.12	0	1	1	1	0	0	0	0
ENSG00000088832.16	1405	1342	1997	1283	2067	1465	2148	1834
ENSG00000088833.17	521	560	708	444	831	450	490	451
ENSG00000088836.12	70	85	129	127	234	125	170	161
ENSG00000088854.12	447	432	427	326	457	347	321	248
ENSG00000088876.11	380	336	381	277	325	319	223	190
ENSG00000088881.20	3	2	0	2	3	1	2	3
ENSG00000088882.7	178	204	212	274	300	257	443	382
ENSG00000088888.17	2709	2834	3242	2371	3692	2552	2200	1873
ENSG00000088899.14	115	148	162	181	182	183	204	249
ENSG00000088926.13	0	0	0	0	0	0	1	1
ENSG00000088930.7	3141	2717	3372	2676	3392	3133	1493	1133
ENSG00000088970.15	288	171	289	257	250	309	162	134
ENSG00000088986.10	1852	1717	2182	1439	2260	1702	1023	771
ENSG00000088992.17	8	8	4	27	8	16	13	17
ENSG00000089006.16	2423	2142	2423	2080	2258	2529	1082	788
ENSG00000089009.15	17557	15881	17997	14516	17422	17586	8470	6638
ENSG00000089012.14	0	1	0	0	0	0	0	0
ENSG00000089022.13	1011	758	1026	765	926	863	424	364
ENSG00000089041.16	8	12	4	4	8	8	4	2
ENSG00000089048.14	416	299	467	288	373	397	136	96
ENSG00000089050.15	675	589	656	606	663	656	100	101
ENSG00000089053.12	2283	2133	2724	2281	2776	2506	1460	1332
ENSG00000089057.14	1096	1121	1468	1183	1389	1460	1288	1210
ENSG00000089060.11	87	112	141	105	156	127	138	130
ENSG00000089063.14	1118	995	1298	1029	1241	1272	379	307
ENSG00000089091.16	67	76	80	51	66	61	33	30
ENSG00000089094.18	575	594	697	611	819	646	580	458
ENSG00000089101.17	1	1	3	5	5	2	3	3
ENSG00000089116.3	0	0	0	0	0	0	0	0
ENSG00000089123.15	240	243	271	206	280	230	135	120
ENSG00000089127.12	39	35	117	81	94	110	213	171
ENSG00000089154.10	2952	3526	4472	3665	5410	3786	6455	5963
ENSG00000089157.15	13632	14974	17484	15481	19193	16487	27183	24428
ENSG00000089159.16	1116	1253	1521	519	1956	501	894	878
ENSG00000089163.4	10	11	22	18	22	15	18	18
ENSG00000089169.14	0	0	0	0	0	0	0	0
ENSG00000089177.18	376	357	336	374	342	411	220	169
ENSG00000089195.14	574	570	739	445	719	493	189	152
ENSG00000089199.9	29	21	57	51	46	52	37	27
ENSG00000089220.4	2186	2127	2728	2548	2904	3042	1120	875
ENSG00000089225.19	137	112	246	162	294	222	141	124
ENSG00000089234.15	707	628	767	493	773	610	221	209
ENSG00000089248.6	1046	932	1215	1063	1190	1326	1183	990
ENSG00000089250.18	0	1	0	0	0	0	0	0
ENSG00000089280.18	1312	1321	1482	1156	1461	1352	1494	1298
ENSG00000089289.15	572	502	542	407	582	487	416	317
ENSG00000089327.14	807	1002	1585	831	1770	841	1706	1644
ENSG00000089335.20	599	465	537	364	537	419	176	133
ENSG00000089351.14	152	181	204	242	317	217	370	416
ENSG00000089356.18	0	1	0	0	0	1	0	0
ENSG00000089472.16	0	0	0	0	0	1	1	0
ENSG00000089486.16	180	197	388	289	527	283	464	447
ENSG00000089505.17	1	2	4	2	5	5	1	1
ENSG00000089558.8	1	1	0	1	2	2	1	2
ENSG00000089597.16	5989	6636	7584	7803	8565	8040	13177	12216
ENSG00000089639.10	94	117	145	195	206	166	192	214
ENSG00000089682.16	511	413	482	372	458	423	222	128
ENSG00000089685.14	1733	1724	2014	1174	2246	1321	1336	1089
ENSG00000089692.8	3	5	4	0	6	0	0	4
ENSG00000089693.10	1450	1482	2113	1360	2338	1461	2198	1940
ENSG00000089723.9	109	101	122	114	123	117	132	98
ENSG00000089737.16	3310	3274	4011	2852	3935	3406	2363	1939
ENSG00000089775.11	262	246	265	230	311	268	89	64
ENSG00000089818.17	1164	1006	1103	811	1061	947	505	432
ENSG00000089820.15	1	0	2	2	3	1	2	3
ENSG00000089847.12	1	9	3	3	8	2	3	4
ENSG00000089876.11	1121	925	1040	968	1008	1186	428	400
ENSG00000089902.9	1497	1471	1663	1026	1628	1270	681	525
ENSG00000089916.17	1624	1471	1672	1210	1662	1431	697	540
ENSG00000090006.17	5	6	6	6	10	4	11	8
ENSG00000090013.9	31	50	62	58	110	45	96	101
ENSG00000090020.10	278	424	540	363	732	344	725	735
ENSG00000090054.13	894	773	912	638	865	733	261	215
ENSG00000090060.17	2634	2516	3075	2320	3359	2625	1093	803
ENSG00000090061.17	297	232	329	188	322	228	318	250
ENSG00000090097.21	244	327	366	287	577	292	274	349
ENSG00000090104.11	0	0	0	0	0	0	0	0
ENSG00000090238.11	72	97	86	133	149	157	146	146
ENSG00000090263.15	569	513	657	486	622	549	286	248
ENSG00000090266.12	860	767	818	688	900	882	757	642
ENSG00000090273.13	943	1068	1367	1347	1616	1333	930	862
ENSG00000090316.15	589	662	744	506	934	530	641	610
ENSG00000090339.8	1831	1959	1881	853	2068	894	7628	7151
ENSG00000090372.14	693	805	1184	845	1606	914	1682	1736
ENSG00000090376.10	274	199	167	173	146	175	54	28
ENSG00000090382.6	3	2	1	2	5	0	0	0
ENSG00000090402.7	0	0	0	0	0	0	0	0
ENSG00000090432.6	337	363	444	352	519	359	568	522
ENSG00000090447.11	78	96	123	77	151	107	73	66
ENSG00000090470.14	534	462	614	401	663	483	364	268
ENSG00000090487.10	833	748	946	628	935	766	550	518
ENSG00000090512.11	0	0	1	1	0	0	0	1
ENSG00000090520.11	1065	929	1246	1046	1375	1272	941	773
ENSG00000090530.9	1299	1216	2284	2448	2210	2903	1955	1599
ENSG00000090534.17	2	2	3	2	3	3	5	5
ENSG00000090539.15	6	5	10	9	9	7	33	21
ENSG00000090554.12	10	3	18	8	17	19	30	31
ENSG00000090565.15	195	281	333	262	454	240	509	465
ENSG00000090581.9	223	260	322	288	377	312	321	351
ENSG00000090612.20	737	688	645	563	704	688	188	158
ENSG00000090615.14	1705	1871	2606	1933	3187	2169	1599	1567
ENSG00000090621.13	1907	1894	2424	1882	2766	2024	2151	1856
ENSG00000090659.17	0	0	0	0	0	0	0	0
ENSG00000090661.11	28	35	38	37	49	50	37	34
ENSG00000090674.15	36	55	75	87	98	119	191	193
ENSG00000090686.15	971	809	970	791	842	848	400	332
ENSG00000090776.5	66	62	95	33	137	56	81	72
ENSG00000090857.13	1369	1460	1755	1227	1873	1475	1350	1111
ENSG00000090861.15	1833	1969	2654	2245	3034	2239	2269	2141
ENSG00000090863.11	3763	3781	4355	3866	4500	4311	3153	2690
ENSG00000090889.11	1653	1455	1549	946	1536	1087	685	641
ENSG00000090905.18	2120	1944	2321	1572	2275	1951	1218	1015
ENSG00000090924.14	303	368	451	395	548	431	753	719
ENSG00000090932.10	19	18	35	31	45	26	55	19
ENSG00000090971.4	101	152	171	169	272	156	283	293
ENSG00000090975.12	105	116	165	145	252	151	235	224
ENSG00000090989.17	897	741	882	700	881	906	272	193
ENSG00000091009.7	1146	998	1168	692	1153	921	185	157
ENSG00000091010.4	1	0	0	0	0	0	0	0
ENSG00000091039.16	2667	2191	2766	1908	2720	2352	390	289
ENSG00000091073.19	22	43	46	42	76	56	67	90
ENSG00000091106.18	17	12	15	15	14	18	8	5
ENSG00000091127.13	628	491	658	522	652	609	186	166
ENSG00000091128.12	1	2	1	1	0	0	2	0
ENSG00000091129.19	277	269	184	128	206	179	101	52
ENSG00000091136.13	5991	5774	6191	3034	6302	3422	2530	2184
ENSG00000091137.11	2	1	4	0	2	0	0	0
ENSG00000091138.12	0	0	0	0	0	0	1	0
ENSG00000091140.13	1526	1148	1337	1005	1156	1342	534	395
ENSG00000091157.13	960	840	995	825	1030	949	551	389
ENSG00000091164.12	652	580	741	469	761	538	219	149
ENSG00000091181.19	0	0	0	0	0	0	0	0
ENSG00000091262.15	94	79	120	136	172	132	112	96
ENSG00000091317.7	2600	2050	2488	1577	2250	1976	501	372
ENSG00000091409.14	1358	1223	1231	602	1330	713	221	170
ENSG00000091428.17	222	213	248	179	244	180	90	93
ENSG00000091436.16	2418	1954	2706	1561	2625	1912	564	441
ENSG00000091482.5	0	0	2	28	0	41	1	2
ENSG00000091483.6	2709	2499	2883	2128	2726	2573	1490	1113
ENSG00000091490.10	1136	1044	1421	1509	1392	1798	833	693
ENSG00000091513.14	2	4	0	3	1	3	4	3
ENSG00000091527.15	3383	2858	3806	2480	3481	2980	1254	945
ENSG00000091536.16	5	7	10	11	8	9	6	11
ENSG00000091542.8	1174	1326	1577	1180	1848	1172	1299	1227
ENSG00000091583.10	0	0	0	0	0	0	0	0
ENSG00000091592.15	176	178	137	23	197	26	64	39
ENSG00000091622.15	20	29	31	12	41	6	20	21
ENSG00000091640.7	312	324	400	274	421	322	248	236
ENSG00000091651.8	699	621	836	532	853	627	194	154
ENSG00000091656.15	823	771	1006	741	1022	968	667	552
ENSG00000091664.7	0	0	0	0	0	0	0	0
ENSG00000091704.9	0	0	0	0	0	0	0	0
ENSG00000091732.15	599	594	689	519	751	585	704	605
ENSG00000091831.23	69	58	114	226	119	225	186	168
ENSG00000091844.7	59	57	37	45	71	42	16	9
ENSG00000091879.13	56	46	57	29	58	40	26	32
ENSG00000091947.9	279	318	400	324	461	376	443	444
ENSG00000091972.18	51	36	52	15	47	18	11	19
ENSG00000091986.15	164	140	185	73	178	89	62	54
ENSG00000092009.10	0	0	1	0	0	0	0	1
ENSG00000092010.14	1148	1124	1257	964	1207	1204	1252	1045
ENSG00000092020.10	305	246	313	200	301	236	93	77
ENSG00000092036.18	353	286	434	340	459	347	289	202
ENSG00000092051.16	12	7	7	3	9	4	2	0
ENSG00000092054.12	0	0	0	0	0	0	0	0
ENSG00000092067.5	0	0	0	0	0	0	0	0
ENSG00000092068.19	30	29	35	33	31	38	41	29
ENSG00000092094.10	495	478	581	398	597	416	368	302
ENSG00000092096.16	85	106	125	147	160	163	180	167
ENSG00000092098.16	330	486	579	504	819	450	837	791
ENSG00000092108.20	1505	1177	1437	1049	1401	1321	408	307
ENSG00000092140.14	998	856	1105	791	1090	996	240	181
ENSG00000092148.12	6897	5962	6323	4990	5931	5991	2335	1765
ENSG00000092199.17	11764	10397	14115	8826	13786	10871	4659	3739
ENSG00000092200.12	5	5	6	0	4	5	1	2
ENSG00000092201.9	6337	5490	6394	5004	5625	5828	2177	1519
ENSG00000092203.13	1286	1287	1498	1018	1500	1218	916	799
ENSG00000092208.16	224	209	302	177	279	236	79	79
ENSG00000092295.11	12	19	24	14	43	13	26	15
ENSG00000092330.15	558	532	623	406	652	459	442	413
ENSG00000092345.13	0	0	0	0	0	0	0	0
ENSG00000092377.13	0	0	0	7	0	5	0	0
ENSG00000092421.16	112	90	100	261	88	276	230	168
ENSG00000092439.13	2403	1967	2255	1608	2144	1983	636	466
ENSG00000092445.11	469	519	625	509	779	513	757	733
ENSG00000092470.11	1666	1484	1611	1274	1682	1547	635	461
ENSG00000092529.23	10	5	15	9	24	12	6	5
ENSG00000092531.9	1002	845	1102	846	1067	1005	167	129
ENSG00000092607.13	274	264	295	212	247	289	212	175
ENSG00000092621.12	625	754	995	783	1187	719	1530	1471
ENSG00000092758.15	2	2	2	3	3	3	2	4
ENSG00000092820.17	2752	2686	4605	2125	5037	2484	1715	1395
ENSG00000092841.18	10547	10704	12830	7839	13428	9108	8414	7163
ENSG00000092847.11	2634	2651	2994	2150	3069	2487	1551	1343
ENSG00000092850.11	3	4	2	4	6	5	5	3
ENSG00000092853.13	1470	1275	1610	1011	1591	1131	484	393
ENSG00000092871.16	515	468	641	325	603	385	296	223
ENSG00000092929.11	6	6	15	5	24	0	9	10
ENSG00000092931.11	598	464	416	448	440	521	358	280
ENSG00000092964.17	1559	1536	1316	1279	1352	1416	863	803
ENSG00000092969.11	131	144	171	236	178	261	52	41
ENSG00000092978.10	600	483	721	443	618	555	264	212
ENSG00000093000.18	2372	1888	2435	1594	2373	2045	745	604
ENSG00000093009.9	619	577	892	507	1027	626	675	614
ENSG00000093010.13	120	155	296	331	461	222	271	287
ENSG00000093072.15	0	1	19	0	11	1	2	1
ENSG00000093100.13	126	92	110	111	196	124	150	81
ENSG00000093134.14	0	0	0	0	0	0	0	0
[truncated: 55,715 more rows]
