# Supplementary material for: DElite: a tool for integrated differential expression analysis
Source: Front Genet. 2024 Nov 20;15:1440994. doi: 10.3389/fgene.2024.1440994 (PMC11614847; doi:10.3389/fgene.2024.1440994)
Supplement: Supplementary file 6 [file DataSheet2.zip › Supplementary_File_2/results.csv]

Gene	Bonferroni_LOG(FC)	Bonferroni_pvalue	Bonferroni_pvalueAdjusted	Fisher_LOG(FC)	Fisher_pvalue	Fisher_pvalueAdjusted	Lancaster_LOG(FC)	Lancaster_pvalue	Lancaster_pvalueAdjusted	Stouffer_LOG(FC)	Stouffer_pvalue	Stouffer_pvalueAdjusted	Tippett_LOG(FC)	Tippett_pvalue	Tippett_pvalueAdjusted	Wilkinson_LOG(FC)	Wilkinson_pvalue	Wilkinson_pvalueAdjusted	Max-P_LOG(FC)	Max-P_pvalue	Max-P_pvalueAdjusted	dearseq_LOG(FC)	dearseq_pvalue	dearseq_pvalueAdjusted	DESeq2_LOG(FC)	DESeq2_pvalue	DESeq2_pvalueAdjusted	edgeR_LOG(FC)	edgeR_pvalue	edgeR_pvalueAdjusted	limma_LOG(FC)	limma_pvalue	limma_pvalueAdjusted	Wilcoxon_LOG(FC)	Wilcoxon_pvalue	Wilcoxon_pvalueAdjusted
ENSG00000000419.12	0.434583520907028	0.123826520701521	0.438181106773579	0.434583520907028	0.00163068115053302	0.00697424194723613	0.434583520907028	0.00387868066882816	0.0159040214339584	0.434583520907028	0.000522074992950745	0.00218246158704315	0.434583520907028	0.132649729018363	0.449294037251	0.434583520907028	0.114552497037767	0.408831241962603	0.434583520907028	0.0590528180842349	0.308638676695203	0.570248401602576	0.0319556311743812	0.165465772501619	0.372368195158981	0.0590528180842349	0.171369949241038	0.388087418374793	0.0588414574528273	0.204473580595782	0.39853636538724	0.0543862717994489	0.211467681641414	0.390391393353757	0.0303828219765775	0.156325355168646
ENSG00000000460.16	0.295769866193025	0.123826520701521	0.438181106773579	0.295769866193025	0.0038433938597838	0.0139080139416169	0.295769866193025	0.00861508628095977	0.0296157612858319	0.295769866193025	0.00143197595337792	0.00499441233161128	0.295769866193025	0.132649729018363	0.449294037251	0.295769866193025	0.114552497037767	0.408831241962603	0.295769866193025	0.104579464227672	0.390969438237834	0.471998779479317	0.0319556311743812	0.165465772501619	0.226848111392221	0.0573806710679914	0.168499424459275	0.235531712724283	0.0958955910153042	0.2530182108475	0.233291262480245	0.104579464227672	0.277316116001589	0.235550429228457	0.0303828219765775	0.156325355168646
ENSG00000000971.15	0.597475149104921	0.0887971224337964	0.401960416590933	0.597475149104921	0.000241284782026896	0.00146526550833992	0.597475149104921	0.000623654600459271	0.00369383309486827	0.597475149104921	6.35617628866256e-05	0.000386207130744235	0.597475149104921	0.0858837911544156	0.388760072531837	0.597475149104921	0.0858837911544156	0.388787271963727	0.597475149104921	0.0319556311743812	0.243677555885539	0.7127227318472	0.0319556311743812	0.165465772501619	0.540194206146809	0.0275018572489025	0.111441113055955	0.551978115175872	0.0281210998859897	0.154512422136314	0.57831850546008	0.0221992806084491	0.149998859479986	0.552827138334473	0.0303828219765775	0.156325355168646
ENSG00000001626.14	-3.48590252476242	6.64317413664687e-36	1.27518747177544e-32	-3.48590252476242	2.29978949519778e-46	4.85600551911012e-43	-3.48590252476242	3.21179394135127e-46	6.78362998352802e-43	-3.48590252476242	3.83970660458989e-35	8.10754049559155e-32	-3.48590252476242	0	0	-3.48590252476242	6.64317413664687e-36	1.27554982672835e-32	-3.48590252476242	0.0319556311743812	0.243677555885539	-3.31886875794127	0.0319556311743812	0.165465772501619	-3.56115605784941	1.66079353416172e-36	2.57015348473045e-33	-3.53994394923542	1.56203769470917e-07	0.000219945320999682	-3.53753677108882	1.51953487099679e-07	0.000395520239002416	-3.55735905643234	0.0303828219765775	0.156325355168646
ENSG00000001629.9	0.623230684303475	0.123826520701521	0.438181106773579	0.623230684303475	0.00142686536871403	0.00626819814203093	0.623230684303475	0.00340498086252939	0.014348882840679	0.623230684303475	0.000456443596633906	0.00196459636773063	0.623230684303475	0.132649729018363	0.449294037251	0.623230684303475	0.114552497037767	0.408831241962603	0.623230684303475	0.0674011993184774	0.330245902298533	0.705625521400913	0.0319556311743812	0.165465772501619	0.560732145904556	0.0674011993184774	0.18484178666185	0.574238106545818	0.0621179031220607	0.208418146440198	0.647565341353188	0.0380415048610455	0.18360692974301	0.575595271372282	0.0303828219765775	0.156325355168646
ENSG00000003249.13	-1.76816750246879	1.61223997781469e-06	8.22281331680125e-05	-1.76816750246879	1.87328436258047e-11	8.52465502497556e-10	-1.76816750246879	5.15833184205773e-11	2.36332162334276e-09	-1.76816750246879	1.63731022201058e-11	7.27827480794808e-10	-1.76816750246879	1.6122390031903e-06	8.22280834598143e-05	-1.76816750246879	1.6122390030708e-06	8.22514492363728e-05	-1.76816750246879	0.0319556311743812	0.243677555885539	-1.5525520993997	0.0319556311743812	0.165465772501619	-1.89643486835286	4.03059994453673e-07	1.65731649410263e-05	-1.88611590326868	0.000428828127579878	0.0184551043859937	-1.76474642118192	0.000750898981802075	0.0264539776753716	-1.898920982547	0.0303828219765775	0.156325355168646
ENSG00000003393.14	0.468320230839912	0.0840796679285834	0.390528418018486	0.468320230839912	0.000197476103762195	0.00125291704655611	0.468320230839912	0.000513921664426129	0.00319063476612118	0.468320230839912	5.12234269963199e-05	0.000326170886920173	0.468320230839912	0.0814656007497768	0.378386748753088	0.468320230839912	0.0814656007497767	0.378411030005725	0.468320230839912	0.0319556311743812	0.243677555885539	0.616271314519366	0.0319556311743812	0.165465772501619	0.410644350223239	0.0210199169821459	0.0968133243471506	0.421177602223891	0.0243578653246762	0.146029654704084	0.414441976776958	0.0262125557151491	0.160520553569053	0.42153819317824	0.0303828219765775	0.156325355168646
ENSG00000003400.14	-0.140911372351339	0.123826520701521	0.438181106773579	-0.140911372351339	0.0181942504210149	0.0495449571369268	-0.140911372351339	0.0354546954682109	0.091904592904281	-0.140911372351339	0.00935858959725895	0.0237707950614848	-0.140911372351339	0.132649729018363	0.449294037251	-0.140911372351339	0.114552497037767	0.408831241962603	-0.140911372351339	0.194521006537516	0.481570061324852	0.0395056266903438	0.0319556311743812	0.165465772501619	-0.210861835687597	0.131632417859091	0.274034321782475	-0.205481755410269	0.184980261257729	0.35774820053333	-0.202982668737172	0.194521006537516	0.377425135153826	-0.206428755628233	0.0303828219765775	0.156325355168646
ENSG00000003987.13	0.867634898499098	0.0140095825109907	0.144401597715193	0.867634898499098	8.3368361450249e-06	9.35844206284959e-05	0.867634898499098	2.32373086017669e-05	0.000258994825845867	0.867634898499098	1.96049562782241e-06	2.20774430979707e-05	0.867634898499098	0.0139361535621157	0.143644201774287	0.867634898499098	0.0139361535621157	0.143685019449429	0.867634898499098	0.0319556311743812	0.243677555885539	1.01696416520594	0.0319556311743812	0.165465772501619	0.7998612376726	0.00350239562774767	0.0317698594598899	0.81367109770215	0.00971902565185579	0.102930446531946	0.828963325642788	0.00885097716562756	0.105141444721721	0.821464379973255	0.0303828219765775	0.156325355168646
ENSG00000003989.17	1.5859523771199	7.23926180232138e-10	6.88545103405478e-08	1.5859523771199	1.47222669964652e-16	1.43916975754798e-14	1.5859523771199	3.80888654024863e-16	3.72903388680608e-14	1.5859523771199	9.08096169249899e-16	8.83615235654913e-14	1.5859523771199	7.23926252277352e-10	6.88545171929562e-08	1.5859523771199	7.23926180035613e-10	6.88740758942891e-08	1.5859523771199	0.0319556311743812	0.243677555885539	1.72765168693345	0.0319556311743812	0.165465772501619	1.5327891678301	1.80981545058035e-10	1.38776974843375e-08	1.5439095736433	4.40471017315288e-05	0.00489641492458748	1.52960635856498	5.00981180775128e-05	0.00553990760164999	1.54578362457484	0.0303828219765775	0.156325355168646
ENSG00000004139.13	-0.473698422371493	0.0355375542758735	0.261090973742195	-0.473698422371493	9.64707845306846e-05	0.000704350143625659	-0.473698422371493	0.000254241214585499	0.001825230691115	-0.473698422371493	2.49954004585653e-05	0.000181804299236171	-0.473698422371493	0.0350667589471256	0.257632086001586	-0.473698422371493	0.0350667589471258	0.257705294266613	-0.473698422371493	0.0319556311743812	0.243677555885539	-0.278164902295315	0.0319556311743812	0.165465772501619	-0.555864971533106	0.00888438856896838	0.0585516634183309	-0.548488675619993	0.0223788974798282	0.142026650742624	-0.531489023598963	0.0281702119575408	0.164005245391728	-0.550491447168735	0.0303828219765775	0.156325355168646
ENSG00000004700.15	0.937042941508348	0.0156463552728749	0.155177450252116	0.937042941508348	5.42784091936331e-06	6.57160900300208e-05	0.937042941508348	1.5273263312215e-05	0.000184124768503021	0.937042941508348	1.25033302222266e-06	1.52693937329274e-05	0.937042941508348	0.0155547912737546	0.15426933665821	0.937042941508348	0.0155547912737545	0.154313173552358	0.937042941508348	0.0319556311743812	0.243677555885539	1.02779081471693	0.0319556311743812	0.165465772501619	0.87893082662487	0.00391158881821874	0.0341822261049987	0.890881895087005	0.00853229977606867	0.0974338078379852	0.945741555340543	0.00545436857925326	0.0825938478643484	0.891731571349608	0.0303828219765775	0.156325355168646
ENSG00000004866.20	-0.502227205771544	0.0014753082525877	0.02826781647313	-0.502227205771544	5.38158574467179e-07	8.99700577978978e-06	-0.502227205771544	1.51332829476903e-06	2.53272637985869e-05	-0.502227205771544	1.50379015441315e-07	2.49039444003401e-06	-0.502227205771544	0.00147449225284524	0.0282521814145438	-0.502227205771544	0.00147449225284534	0.0282602095030366	-0.502227205771544	0.0319556311743812	0.243677555885539	-0.307725646228397	0.0319556311743812	0.165465772501619	-0.584962895109858	0.000368827063146924	0.00601393016853457	-0.578711517543185	0.00497129449481819	0.0748920906027497	-0.55655962322485	0.00680654733801032	0.0931095118692461	-0.579305371358802	0.0303828219765775	0.156325355168646
ENSG00000004897.11	0.788993422289293	0.0873974626229566	0.398401861676107	0.788993422289293	0.00038162926855448	0.00213686078109993	0.788993422289293	0.000967657736061331	0.0052729357696985	0.788993422289293	0.000105634664516357	0.000588050604076687	0.788993422289293	0.0845745891322347	0.385533775804649	0.788993422289293	0.0845745891322347	0.385560090019842	0.788993422289293	0.0389416159723657	0.274591150218498	0.857123962461054	0.0319556311743812	0.165465772501619	0.72545582555842	0.0355688028695616	0.129019333315267	0.738175780670957	0.0389416159723657	0.174339477891045	0.830711354502668	0.0218493656557392	0.149549447390623	0.738848379167595	0.0303828219765775	0.156325355168646
ENSG00000004961.14	0.510055073361301	0.0107754270857766	0.120382615299562	0.510055073361301	1.06823509954599e-05	0.0001158489169333	0.510055073361301	2.9420822752373e-05	0.000315689518746895	0.510055073361301	2.63414030378536e-06	2.8566960716193e-05	0.510055073361301	0.0107319640430965	0.119897048026446	0.510055073361301	0.0107319640430964	0.119931117753565	0.510055073361301	0.0319556311743812	0.243677555885539	0.658158802030151	0.0319556311743812	0.165465772501619	0.445243861987232	0.00269385677144415	0.0264613524641049	0.46179137084811	0.0120546867871355	0.113360213549016	0.464203758655824	0.0124249541638358	0.12098729246222	0.46301103993877	0.0303828219765775	0.156325355168646
ENSG00000005020.12	0.977398417482665	0.0304271394193034	0.237336183538453	0.977398417482665	2.12523864345073e-05	0.000205657259195519	0.977398417482665	5.84102836960438e-05	0.000558227874182869	0.977398417482665	5.01477668714377e-06	4.90681888827188e-05	0.977398417482665	0.0300817176271085	0.234641842518063	0.977398417482665	0.0300817176271088	0.234708517917312	0.977398417482665	0.0319556311743812	0.243677555885539	1.04600660098705	0.0319556311743812	0.165465772501619	0.910813728056794	0.00760678485482585	0.0531133300179247	0.924138555219279	0.0147430546981724	0.121209831950214	1.02374064742527	0.00812462753910723	0.102082247622536	0.928134450786244	0.0303828219765775	0.156325355168646
ENSG00000005194.14	-0.262640590788578	0.123826520701521	0.438181106773579	-0.262640590788578	0.00195746940561319	0.00807264970693799	-0.262640590788578	0.00458001977883263	0.0181320708057589	-0.262640590788578	0.000658754364844267	0.00265045701480311	-0.262640590788578	0.132649729018363	0.449294037251	-0.262640590788578	0.114552497037767	0.408831241962603	-0.262640590788578	0.0865948751951747	0.353002690921873	-0.0668075289393161	0.0319556311743812	0.165465772501619	-0.348591423300179	0.0422378904973075	0.142710751741865	-0.340683716933622	0.0653506058110226	0.212859521962886	-0.313876030998183	0.0865948751951747	0.25618468226472	-0.341064341476483	0.0303828219765775	0.156325355168646
ENSG00000005302.17	0.706169608015171	0.0821812636698036	0.386213528241243	0.706169608015171	0.00020543281425258	0.0012948399620726	0.706169608015171	0.00053363775737113	0.00329175323406415	0.706169608015171	5.35805476588423e-05	0.00033751589016004	0.706169608015171	0.0796831149897721	0.374473397064108	0.706169608015171	0.0796831149897721	0.374496455651752	0.706169608015171	0.0319556311743812	0.243677555885539	0.804587400533848	0.0319556311743812	0.165465772501619	0.643515921683308	0.0235087388344404	0.102640748386152	0.659106900572249	0.0291671682601325	0.156324026942796	0.711921806285508	0.0205453159174509	0.146551035965039	0.663331645503343	0.0303828219765775	0.156325355168646
ENSG00000005469.11	0.788597900736121	0.051492074889116	0.31737180857562	0.788597900736121	6.59366568969334e-05	0.000514315666929719	0.788597900736121	0.000176971506925066	0.00135575451496711	0.788597900736121	1.60877399084563e-05	0.000126092289594304	0.788597900736121	0.0505062927507998	0.311295596572044	0.788597900736121	0.0505062927507999	0.311384053762641	0.788597900736121	0.0319556311743812	0.243677555885539	0.889573151411123	0.0319556311743812	0.165465772501619	0.727730568176588	0.012873018722279	0.072662341765982	0.742238699861848	0.0193623707401439	0.134126806297993	0.789228415267667	0.0141807518127163	0.126804258694488	0.748246907816067	0.0303828219765775	0.156325355168646
ENSG00000005812.10	0.859782940231905	0.123826520701521	0.438181106773579	0.859782940231905	0.0029812164535801	0.0113552128385502	0.859782940231905	0.00675050325027875	0.0244684021192959	0.859782940231905	0.00109652300122716	0.00400641688370159	0.859782940231905	0.132649729018363	0.449294037251	0.859782940231905	0.114552497037767	0.408831241962603	0.859782940231905	0.103433511040226	0.387920190844446	0.857880918549099	0.0319556311743812	0.165465772501619	0.767379913981597	0.0960572334532155	0.226354136915018	0.781350787785674	0.103433511040226	0.263082967749605	1.01847160664393	0.0415189529991956	0.190450470467419	0.783953126438778	0.0303828219765775	0.156325355168646
ENSG00000005893.15	0.780786477726589	0.0170491817002015	0.163206349181083	0.780786477726589	6.25088217498958e-06	7.35210505249684e-05	0.780786477726589	1.75609664625916e-05	0.000205601536949222	0.780786477726589	1.43743955342957e-06	1.70610096518636e-05	0.780786477726589	0.0169404881316643	0.162165745986183	0.780786477726589	0.0169404881316641	0.162211826709644	0.780786477726589	0.0319556311743812	0.243677555885539	0.888113768269696	0.0319556311743812	0.165465772501619	0.721982592816753	0.00426229542505037	0.0360124385057471	0.735071044203467	0.00855386049551423	0.0974742927878127	0.77195944461848	0.00589170761131457	0.086716903455453	0.735917676442405	0.0303828219765775	0.156325355168646
ENSG00000006451.7	0.936906118950801	0.00275984278924632	0.0459212612253239	0.936906118950801	3.60980249186657e-07	6.33590852998858e-06	0.936906118950801	1.03914410945815e-06	1.82593699965604e-05	0.936906118950801	8.94870247967175e-08	1.57328770073496e-06	0.936906118950801	0.00275698782824796	0.045873757284047	0.936906118950801	0.00275698782824816	0.0458867926874936	0.936906118950801	0.0319556311743812	0.243677555885539	1.04640651580812	0.0319556311743812	0.165465772501619	0.873661320852997	0.000689960697311579	0.00988653278647728	0.889885788402785	0.0040066285159672	0.0673741326598634	0.931272962004354	0.00285536729884526	0.0589109004388321	0.895379518510746	0.0303828219765775	0.156325355168646
ENSG00000006555.10	-2.64393340398396	0.00319222553565696	0.0511022306181932	-2.64393340398396	1.22249609811852e-07	2.47725576888413e-06	-2.64393340398396	3.57519541591432e-07	7.23985641222688e-06	-2.64393340398396	2.96609590630511e-08	6.06871269977058e-07	-2.64393340398396	0.0031884062044093	0.0510410894663399	-2.64393340398396	0.00318840620440916	0.0510555932094965	-2.64393340398396	0.0319556311743812	0.243677555885539	-2.5752099740743	0.0319556311743812	0.165465772501619	-2.82620912224802	0.00150982535012475	NA	-2.66154675586517	0.000798056383914241	0.0264827589939135	-2.53018695927513	0.00190367109073401	0.0471365030567328	-2.88032948110893	0.0303828219765775	0.156325355168646
ENSG00000006576.16	1.11883570197685	0.0283673317341391	0.225603092115385	1.11883570197685	1.83756721120699e-05	0.000183689292910653	1.11883570197685	5.05937613225451e-05	0.00049910828252848	1.11883570197685	4.34411772123279e-06	4.36502723456356e-05	1.11883570197685	0.028066991347759	0.223214509343854	1.11883570197685	0.0280669913477591	0.223277937572889	1.11883570197685	0.0319556311743812	0.243677555885539	1.16426751361626	0.0319556311743812	0.165465772501619	1.04782567013799	0.00709183293353478	0.0504700133894492	1.06069478486749	0.0150568516889415	0.122374067084296	1.19681101068826	0.00717910120563076	0.095149734044041	1.06228039492875	0.0303828219765775	0.156325355168646
ENSG00000006634.7	0.922571546917425	0.123826520701521	0.438181106773579	0.922571546917425	0.00180851228300809	0.00757974133698211	0.922571546917425	0.00423311534028966	0.0170657814663596	0.922571546917425	0.000612436716529701	0.00249693015437819	0.922571546917425	0.131473729890985	0.449294037251	0.922571546917425	0.114552497037767	0.408831241962603	0.922571546917425	0.0845329813582837	0.352758790874475	0.921203078328158	0.0319556311743812	0.165465772501619	0.829520554209445	0.0737472398149916	0.194178798169191	0.842247908963474	0.0845329813582837	0.239039410397191	1.08292990327919	0.0346256848630449	0.17745007168517	0.846675141299276	0.0303828219765775	0.156325355168646
ENSG00000006652.13	0.462568362360971	0.0189325427227438	0.173747099176506	0.462568362360971	2.02406754922959e-05	0.000198505277761183	0.462568362360971	5.80677383211053e-05	0.000555456839257276	0.462568362360971	4.90951121714395e-06	4.82833392407986e-05	0.462568362360971	0.0187985509183151	0.172517337670381	0.462568362360971	0.0187985509183153	0.172566359883311	0.462568362360971	0.0199690903876446	0.243677555885539	0.648280524835346	0.0159716151903652	0.165465772501619	0.389870144257116	0.00473313568068595	0.0384806612095422	0.39562749618162	0.0191166093060442	0.13334281092903	0.399315353313278	0.0199690903876446	0.144837622966154	0.395266937939136	0.0303828219765775	0.156325355168646
ENSG00000006740.16	-0.51205683679206	0.00162429788139508	0.0304051859624621	-0.51205683679206	2.04524162013826e-07	3.86618413690414e-06	-0.51205683679206	6.29863690758339e-07	1.18568190842307e-05	-0.51205683679206	4.70343680324526e-08	9.02026049959343e-07	-0.51205683679206	0.00162330877035621	0.0303866708209853	-0.51205683679206	0.00162330877035608	0.0303953054421017	-0.51205683679206	0.0159716151903652	0.243677555885539	-0.33404001027848	0.0159716151903652	0.165465772501619	-0.582875914075039	0.000406074470348771	0.00649680987664204	-0.57387588991413	0.00468155394110953	0.0721745261242149	-0.573176893928617	0.00455691522542383	0.076144467148874	-0.574998323064006	0.0303828219765775	0.156325355168646
ENSG00000006756.15	-0.264582391816678	0.0693247658686896	0.350861081332067	-0.264582391816678	0.000567558458814476	0.00295099651757392	-0.264582391816678	0.00140015933310563	0.00707266967148979	-0.264582391816678	0.000171526309233699	0.000876100553104856	-0.264582391816678	0.0675432775540309	0.341844752050183	-0.264582391816678	0.0675432775540308	0.358453083238428	-0.264582391816678	0.05707460864468	0.308371404407069	-0.0830280403685225	0.0319556311743812	0.165465772501619	-0.33795994320479	0.0173311914671724	0.0864426816131485	-0.330633465380696	0.0501804064635064	0.191047717819019	-0.323122321015652	0.05707460864468	0.215417866892513	-0.331449435315697	0.0303828219765775	0.156325355168646
ENSG00000006757.11	0.533645440629964	0.0240833306586691	0.201713418031653	0.533645440629964	1.93372767751938e-05	0.000191603284424316	0.533645440629964	5.59087904474438e-05	0.000540682034359186	0.533645440629964	4.51503541465126e-06	4.50969596879666e-05	0.533645440629964	0.0238666998197153	0.199898995118322	0.533645440629964	0.0238666998197154	0.199955798053237	0.533645440629964	0.017702563006416	0.243677555885539	0.695318992176373	0.0159716151903652	0.165465772501619	0.465779282800067	0.00602083266466727	0.0449135120291985	0.475513935362002	0.017702563006416	0.129115746725574	0.485025356339353	0.0160572294247943	0.133580802107922	0.475526218845937	0.0303828219765775	0.156325355168646
ENSG00000007062.11	-2.84896052802081	1.83571317069311e-11	2.28613162514768e-09	-2.84896052802081	6.503313924508e-18	7.62874852866591e-16	-2.84896052802081	1.73536556339817e-17	2.03625867025182e-15	-2.84896052802081	8.60803616406968e-17	1.00419162212338e-14	-2.84896052802081	1.8357315667572e-11	2.28615402425907e-09	-2.84896052802081	1.83571317068048e-11	2.28678124813691e-09	-2.84896052802081	0.0159716151903652	0.243677555885539	-2.82260601076174	0.0159716151903652	0.165465772501619	-2.93115459670385	4.58928292673278e-12	4.60772183931908e-10	-2.91456432274122	5.45653330336123e-05	0.00548797332858536	-2.73606122190858	0.000120739280934567	0.00897934631203869	-2.91448336224088	0.0303828219765775	0.156325355168646
ENSG00000007202.14	-0.371460985176578	0.0469863118148086	0.302323416630556	-0.371460985176578	0.000126109898067996	0.000872194725747047	-0.371460985176578	0.00033097843138544	0.00224345168462512	-0.371460985176578	3.26069970643129e-05	0.000225072488726044	-0.371460985176578	0.0461648834836919	0.297037532321108	-0.371460985176578	0.0461648834836918	0.297121937966096	-0.371460985176578	0.0319556311743812	0.243677555885539	-0.169926100301785	0.0319556311743812	0.165465772501619	-0.462851812316249	0.0117465779537021	0.0687230454275231	-0.454956007805338	0.0227058062898461	0.142984297748312	-0.418839776186277	0.0290829144332875	0.16596325100699	-0.455020104415571	0.0303828219765775	0.156325355168646
ENSG00000007216.14	-3.49856554853354	0.00718261071699863	0.091087582756412	-3.49856554853354	6.0704630616804e-06	7.18485580422543e-05	-3.49856554853354	1.61958017719446e-05	0.000192391186290912	-3.49856554853354	1.86975980900371e-06	2.12851174368351e-05	-3.49856554853354	0.00716328765471907	0.0908425338314674	-3.49856554853354	0.00716328765471916	0.0908683474806747	-3.49856554853354	0.0393121119570431	0.27641533265833	-3.8984847242199	0.0319556311743812	0.165465772501619	-4.23318416763255	0.00294020735183703	NA	-3.79103199500352	0.00179565267924966	0.0432283783451119	-2.63097154874581	0.0393121119570431	0.185710381714316	-4.36557079024999	0.0294010481903397	0.156325355168646
ENSG00000007237.18	-0.430330115355991	0.0088089197431373	0.104260280480013	-0.430330115355991	1.24010958658374e-05	0.000130990064635896	-0.430330115355991	3.37767977990137e-05	0.000355455777933716	-0.430330115355991	3.21313849192161e-06	3.37036359944982e-05	-0.430330115355991	0.00877986354112226	0.103916378178698	-0.430330115355991	0.00877986354112218	0.103945906867736	-0.430330115355991	0.0319556311743812	0.243677555885539	-0.2356800933191	0.0319556311743812	0.165465772501619	-0.513995503133531	0.00220222993578432	0.0227341177664382	-0.507136594288842	0.0126648857404866	0.115968975484744	-0.483610832321584	0.0172527760226666	0.137521688761781	-0.508036876329217	0.0303828219765775	0.156325355168646
ENSG00000007312.12	-1.9457025551847	0.00842573847109718	0.101142392164421	-1.9457025551847	4.70188898476418e-07	7.97432818580688e-06	-1.9457025551847	1.46525313782614e-06	2.46791160478675e-05	-1.9457025551847	9.38638873045665e-08	1.63796362019498e-06	-1.9457025551847	0.00839915343618014	0.100823265949371	-1.9457025551847	0.0083991534361803	0.100851915705267	-1.9457025551847	0.0159716151903652	0.243677555885539	-1.75352044156241	0.0159716151903652	0.165465772501619	-2.06660513809415	0.00345263117185021	NA	-2.00134112102957	0.0021064346177743	0.0471254194237445	-1.98115024592879	0.0030880898207569	0.060624465732338	-2.02885779233333	0.0303828219765775	0.156325355168646
ENSG00000008018.8	0.227269509371786	0.0678824647574648	0.347307546245183	0.227269509371786	0.00903274498925332	0.0278962133169641	0.227269509371786	0.0183590180706932	0.0544607894200998	0.227269509371786	0.00513489824875028	0.014460303062137	0.227269509371786	0.066173921202318	0.338566112475635	0.227269509371786	0.0737427927101071	0.358453083238428	0.227269509371786	0.198098353599786	0.48660385484638	0.407749288670898	0.0159716151903652	0.165465772501619	0.154337778758139	0.107960221763825	0.242967590571866	0.16247905710386	0.198098353599786	0.371716002699101	0.168302238560507	0.177075151797696	0.357689774399306	0.16238943680843	0.0303828219765775	0.156325355168646
ENSG00000008311.14	0.769245100996548	0.046901162674195	0.302202639568394	0.769245100996548	4.90205375212024e-05	0.000403172216307549	0.769245100996548	0.000132589839817256	0.00107575161486681	0.769245100996548	1.17748604595475e-05	9.7952027505659e-05	0.769245100996548	0.0460826972115441	0.29692894465113	0.769245100996548	0.0460826972115441	0.297013319440044	0.769245100996548	0.0319556311743812	0.243677555885539	0.876150453606287	0.0319556311743812	0.165465772501619	0.713318640618914	0.0117252906685487	0.0686853486065745	0.725212882664264	0.0162950327427	0.125884194059461	0.756445944806259	0.0129468042089195	0.122898629975995	0.726411867459811	0.0303828219765775	0.156325355168646
ENSG00000008513.14	-2.25427977832518	2.65586868524288e-29	2.80393336444517e-26	-2.25427977832518	1.30150933165983e-38	1.37406847689986e-35	-2.25427977832518	2.03194613823547e-38	2.14583671928356e-35	-2.25427977832518	2.80379088791122e-30	2.96010222991227e-27	-2.25427977832518	0	0	-2.25427977832518	2.65586868524288e-29	2.80473012505074e-26	-2.25427977832518	0.0319556311743812	0.243677555885539	-2.07868022901656	0.0319556311743812	0.165465772501619	-2.31529773435667	6.6396717131072e-30	5.65135657861119e-27	-2.30482660793523	9.4158456425297e-07	0.000618835746728709	-2.33374477595216	5.90830476823402e-07	0.00069571191090797	-2.306389057819	0.0303828219765775	0.156325355168646
ENSG00000009335.17	0.457378154307655	0.123826520701521	0.438181106773579	0.457378154307655	0.000833676393800959	0.00403185457056969	0.457378154307655	0.00204889399570446	0.00958677228251528	0.457378154307655	0.000247343300742558	0.00118615802752194	0.457378154307655	0.132649729018363	0.449294037251	0.457378154307655	0.114552497037767	0.408831241962603	0.457378154307655	0.051078762540035	0.308371404407069	0.581606295792176	0.0319556311743812	0.165465772501619	0.398920178819411	0.051078762540035	0.157992461237047	0.411382801072359	0.0450124390967205	0.184567448237665	0.429944741927906	0.0350036582262081	0.177933156533271	0.411691918039081	0.0303828219765775	0.156325355168646
ENSG00000009780.15	0.881978517863479	0.103163607643121	0.434607564176912	0.881978517863479	0.000571693738142245	0.00296957276282251	0.881978517863479	0.00142533147856169	0.00716772051397653	0.881978517863479	0.000164760701524303	0.000847071393398019	0.881978517863479	0.0992407628639355	0.418065551937071	0.881978517863479	0.0992407628639353	0.408831241962603	0.881978517863479	0.0488901261379722	0.308371404407069	0.93366767623944	0.0319556311743812	0.165465772501619	0.808668229630667	0.0397250560478288	0.137727012037106	0.819372776370325	0.0488901261379722	0.189643407559249	0.959952231631982	0.0257909019107802	0.159475906053621	0.833952069410818	0.0303828219765775	0.156325355168646
ENSG00000009830.11	-0.539167678736575	0.0428045068192596	0.286562194511309	-0.539167678736575	0.00013984954904399	0.000949508474403505	-0.539167678736575	0.000363773608033186	0.00242450690289332	-0.539167678736575	3.74298300736508e-05	0.000252260090011215	-0.539167678736575	0.0421223107493829	0.281995114607869	-0.539167678736575	0.0421223107493828	0.282075245826796	-0.539167678736575	0.0391185164575977	0.275696754006066	-0.328125678590886	0.0319556311743812	0.165465772501619	-0.64734392211135	0.0107011267048149	0.0649662196490957	-0.641448138764035	0.0210195638224479	0.138254074493065	-0.563674488038403	0.0391185164575977	0.185366347819947	-0.642943121148558	0.0303828219765775	0.156325355168646
ENSG00000009844.15	0.932628593776216	0.0992382579819057	0.425984105974373	0.932628593776216	0.000724068399471182	0.00359449841678878	0.932628593776216	0.00178087583833779	0.00858764351176542	0.932628593776216	0.000216869578606529	0.00106172064740943	0.932628593776216	0.095605874766882	0.410391958874306	0.932628593776216	0.0956058747668819	0.408831241962603	0.932628593776216	0.0573351242121849	0.308371404407069	0.951850035453942	0.0319556311743812	0.165465772501619	0.849670092470588	0.0473695021072617	0.151978521616095	0.863064298352522	0.0573351242121849	0.202147301009371	1.05635072269178	0.0248095644954764	0.156526041298894	0.866000043176611	0.0303828219765775	0.156325355168646
ENSG00000009954.10	0.622492433084798	0.0420414017348424	0.283502796713794	0.622492433084798	3.66406252440688e-05	0.000319037856506603	0.622492433084798	9.97819257010957e-05	0.000856704899484896	0.622492433084798	8.69495192774521e-06	7.6306695741621e-05	0.622492433084798	0.0413832289414718	0.279060521849745	0.622492433084798	0.0413832289414717	0.279139819180131	0.622492433084798	0.0319556311743812	0.243677555885539	0.74263534087252	0.0319556311743812	0.165465772501619	0.565216915272776	0.0116174612583626	0.0683122773751664	0.576764525216232	0.014289772697451	0.119835618983896	0.59816550261954	0.0105103504337106	0.112684828177869	0.577039054070313	0.0303828219765775	0.156325355168646
ENSG00000010017.12	0.429678933749541	0.0159900055518236	0.157341151370655	0.429678933749541	2.95466510613478e-05	0.00026810379766238	0.429678933749541	7.96273144411241e-05	0.000714447114830494	0.429678933749541	7.53921811305098e-06	6.78561766654184e-05	0.429678933749541	0.0158943807129482	0.156398824100625	0.429678933749541	0.0158943807129485	0.156443266106053	0.429678933749541	0.0319556311743812	0.243677555885539	0.583773689258561	0.0319556311743812	0.165465772501619	0.365838419171747	0.0039975013879559	0.0346465026243034	0.379488539095954	0.0177930016115346	0.129409775150559	0.377911994342195	0.018967802056788	0.141647134799853	0.379955994373978	0.0303828219765775	0.156325355168646
ENSG00000010072.15	0.672801956157384	0.121159747881536	0.438181106773579	0.672801956157384	0.000717261493721146	0.00356604107368072	0.672801956157384	0.00177323708998721	0.00855666908330362	0.672801956157384	0.000210233112320712	0.00103643991749984	0.672801956157384	0.115765186101063	0.449294037251	0.672801956157384	0.114552497037767	0.408831241962603	0.672801956157384	0.0479419831292178	0.308371404407069	0.758549722093783	0.0319556311743812	0.165465772501619	0.607600703678199	0.045852549204368	0.14898796432639	0.622372972249526	0.0479419831292178	0.1884387805311	0.697548880541663	0.0302899369703839	0.168274661421803	0.626535248707167	0.0303828219765775	0.156325355168646
ENSG00000010278.12	1.7040590166837	1.44754180048445e-14	2.91093763021229e-12	1.7040590166837	3.01208970312237e-22	5.94395084873166e-20	1.7040590166837	6.82574622443118e-22	1.34735127108608e-19	1.7040590166837	6.34611057876425e-20	1.27617261781531e-17	1.7040590166837	1.46549439250521e-14	2.94703943788071e-12	1.7040590166837	1.44754180048444e-14	2.91176479695541e-12	1.7040590166837	0.0319556311743812	0.243677555885539	1.88355179721205	0.0319556311743812	0.165465772501619	1.63816438584606	3.61885450121111e-15	5.86702477848731e-13	1.64633936783545	8.90057892002444e-06	0.00221163679258631	1.63215274457698	1.17221301155049e-05	0.00257899073093312	1.64787332366412	0.0303828219765775	0.156325355168646
ENSG00000010361.13	-1.18271215383404	0.00146783266687887	0.0281757152374067	-1.18271215383404	5.68703542058408e-07	9.45525613430179e-06	-1.18271215383404	1.59493592312959e-06	2.65877203097238e-05	-1.18271215383404	1.6087123354882e-07	2.63113562849212e-06	-1.18271215383404	0.00146702491473982	0.0281602100679376	-1.18271215383404	0.00146702491473985	0.0281682120220186	-1.18271215383404	0.0319556311743812	0.243677555885539	-0.960592268167335	0.0319556311743812	0.165465772501619	-1.31137545087871	0.000366958166719718	0.00599494133595947	-1.30155157677429	0.00444535992928394	0.0706474394781084	-1.18567708918568	0.00815165425871447	0.102178688188907	-1.30724928059358	0.0303828219765775	0.156325355168646
ENSG00000010404.17	1.01008756032956	6.30818207819774e-17	1.84996200807146e-14	1.01008756032956	1.12316640390569e-23	2.72593777223777e-21	1.01008756032956	2.50297431641326e-23	6.00742278829143e-21	1.01008756032956	1.40689335369548e-20	3.16027161311489e-18	1.01008756032956	0	0	1.01008756032956	6.30818207819772e-17	1.85048768991131e-14	1.01008756032956	0.0159716151903652	0.243677555885539	1.18844689576888	0.0159716151903652	0.165465772501619	0.939201619078224	1.57704551954944e-17	3.72861748323473e-15	0.94598739008743	3.92069804358757e-05	0.00468170211002215	0.95090651799709	4.05750925197984e-05	0.00505979429192663	0.945830050242638	0.0303828219765775	0.156325355168646
ENSG00000010810.17	-0.0667529204371506	0.123826520701521	0.438181106773579	-0.0667529204371506	0.0365355442954602	0.0869727190302866	-0.0667529204371506	0.0629737752522906	0.145124834381193	-0.0667529204371506	0.0253684127167231	0.0547983667021595	-0.0667529204371506	0.132649729018363	0.449294037251	-0.0667529204371506	0.114552497037767	0.408831241962603	-0.0667529204371506	0.324084557673986	0.589592818902357	0.105441778020582	0.0319556311743812	0.165465772501619	-0.135734632962228	0.125101661773219	0.265743468099059	-0.125877988116126	0.31717488852788	0.495905909359289	-0.125538349324173	0.324084557673986	0.504204362453156	-0.125981337799371	0.0303828219765775	0.156325355168646
ENSG00000010818.9	0.78148955729687	0.00415854746885249	0.061880006909669	0.78148955729687	1.03894637103766e-06	1.60009865969805e-05	0.78148955729687	2.95942671118643e-06	4.56248551583713e-05	0.78148955729687	2.53365886767915e-07	3.91068764554424e-06	0.78148955729687	0.00415206689353464	0.061783574670179	0.78148955729687	0.00415206689353473	0.0618011309783982	0.78148955729687	0.0319556311743812	0.243677555885539	0.983591799950273	0.0319556311743812	0.165465772501619	0.704470086069025	0.00103963686721312	0.0134073775686129	0.710341970651958	0.00474724205434052	0.0726568836447291	0.707081754023377	0.00539410105059266	0.0822590673570886	0.70997841955834	0.0303828219765775	0.156325355168646
ENSG00000011021.21	-0.78745187855926	2.90398487033433e-05	0.00104733588860299	-0.78745187855926	1.17574494052251e-09	3.77292620351563e-08	-0.78745187855926	3.30937015093869e-09	1.06713293065612e-07	-0.78745187855926	5.66873006497941e-10	1.77326274551171e-08	-0.78745187855926	2.90395324626935e-05	0.00104732447277392	-0.78745187855926	2.90395324625691e-05	0.00104762207858596	-0.78745187855926	0.0319556311743812	0.243677555885539	-0.593015355273553	0.0319556311743812	0.165465772501619	-0.873095989852986	7.25996217583583e-06	0.000212177861969017	-0.868551956459036	0.00105544553587089	0.0312651685317379	-0.834339241545744	0.00162499343572652	0.0423041144134124	-0.871113688409853	0.0303828219765775	0.156325355168646
ENSG00000011198.7	0.290521954282735	0.123826520701521	0.438181106773579	0.290521954282735	0.00640960020405696	0.0210611124040869	0.290521954282735	0.0138697374381272	0.0434053525604807	0.290521954282735	0.00258235096514345	0.00813432204368682	0.290521954282735	0.132649729018363	0.449294037251	0.290521954282735	0.114552497037767	0.408831241962603	0.290521954282735	0.118831401208178	0.411731132286235	0.451762463049717	0.0319556311743812	0.165465772501619	0.223104468964928	0.085541808306367	0.210849155714131	0.238060206144764	0.111620662046539	0.273687021486527	0.23630557369381	0.118831401208178	0.29400031605295	0.238791999407715	0.0303828219765775	0.156325355168646
ENSG00000011201.11	1.90270095531254	1.24433916816943e-15	2.91935794843305e-13	1.90270095531254	1.3058577508148e-23	3.06368737871717e-21	1.90270095531254	2.88466728823665e-23	6.8457368308816e-21	1.90270095531254	6.4789785262231e-21	1.47100679119571e-18	1.90270095531254	1.33226762955019e-15	3.09130010966508e-13	1.90270095531254	1.24433916816942e-15	2.92018750787848e-13	1.90270095531254	0.0319556311743812	0.243677555885539	2.05126258166764	0.0319556311743812	0.165465772501619	1.83897372833374	3.11084792042357e-16	5.88399601659671e-14	1.85481887334233	7.17968071170695e-06	0.00202189381749283	1.85487314993986	6.26073689807931e-06	0.00186724826307718	1.8607322432878	0.0303828219765775	0.156325355168646
ENSG00000011243.17	-0.521848509027846	0.010593751765202	0.118729866519236	-0.521848509027846	1.17019215960044e-05	0.00012504355996945	-0.521848509027846	3.20903799599579e-05	0.000340593424690588	-0.521848509027846	2.93323951854348e-06	3.12489164652097e-05	-0.521848509027846	0.0105517406817722	0.118259025740775	-0.521848509027846	0.010551740681772	0.11829263001046	-0.521848509027846	0.0319556311743812	0.243677555885539	-0.318762322710443	0.0319556311743812	0.165465772501619	-0.616386109380712	0.0026484379413005	0.0261055929790147	-0.609163514578617	0.0104051242541524	0.105380074000857	-0.56431059767569	0.0163048029053104	0.134288561660091	-0.609972018404013	0.0303828219765775	0.156325355168646
ENSG00000011422.11	1.41776634154465	0.0238719286651991	0.200659145607356	1.41776634154465	8.60735226965634e-06	9.62118809813624e-05	1.41776634154465	2.53485141809918e-05	0.000278556695117964	1.41776634154465	1.93596587649504e-06	2.18719233965013e-05	1.41776634154465	0.023659076771793	0.198869986479462	1.41776634154465	0.023659076771793	0.198926497013153	1.41776634154465	0.0182149878328438	0.243677555885539	1.63491437383077	0.0159716151903652	0.165465772501619	1.23733922733128	0.00596798216629977	0.0446758840883557	1.24317523637946	0.0182149878328438	0.130940350917178	1.51417166428355	0.00604707209181815	0.0876597183605293	1.23707532130849	0.0303828219765775	0.156325355168646
ENSG00000011426.10	1.16163036623206	0.000154658841768058	0.00438927613431795	1.16163036623206	1.80770718756094e-09	5.50789859528848e-08	1.16163036623206	5.27925555886924e-09	1.61598777766489e-07	1.16163036623206	6.21721589475252e-10	1.91644545427299e-08	1.16163036623206	0.000154649872240231	0.00438902157574258	1.16163036623206	0.000154649872240264	0.00439026875213254	1.16163036623206	0.0319556311743812	0.243677555885539	1.26462614762081	0.0319556311743812	0.165465772501619	1.10401375570875	3.86647104420146e-05	0.000909101334053059	1.11578290775259	0.000928438842449323	0.028696685301738	1.15646767038988	0.000559600334390959	0.0225608340693679	1.11614732123743	0.0303828219765775	0.156325355168646
ENSG00000011478.11	-1.52334876257151	0.000228343620221411	0.00613419280022277	-1.52334876257151	4.57956049863513e-08	1.02542332904221e-06	-1.52334876257151	1.27903724570504e-07	2.87694842029138e-06	-1.52334876257151	1.66567138143551e-08	3.6712579560554e-07	-1.52334876257151	0.000228324068162311	0.00613366755629415	-1.52334876257151	0.000228324068162191	0.00613541048810895	-1.52334876257151	0.0319556311743812	0.243677555885539	-1.30691821113214	0.0319556311743812	0.165465772501619	-1.675657917342	5.70859050553528e-05	0.00126863363153691	-1.66265325910623	0.00234011600807657	0.0496240865527965	-1.48017404746189	0.00563940104527799	0.0841694567431966	-1.67311308238625	0.0303828219765775	0.156325355168646
ENSG00000011638.10	-0.374181086011207	0.0197758787009605	0.178906460484482	-0.374181086011207	1.84360944324969e-05	0.000183968872373427	-0.374181086011207	5.31480581792728e-05	0.000519454019807691	-0.374181086011207	4.38977605010565e-06	4.40124032753945e-05	-0.374181086011207	0.019629704465173	0.177584065887801	-0.374181086011207	0.0196297044651729	0.177634527853006	-0.374181086011207	0.018201656138751	0.243677555885539	-0.208384108856964	0.0159716151903652	0.165465772501619	-0.443192279422571	0.00494396967524012	0.0396052686031118	-0.429647394183734	0.018201656138751	0.130940350917178	-0.429112987040405	0.0179709100783587	0.138932500646052	-0.42961885076175	0.0303828219765775	0.156325355168646
ENSG00000012048.20	0.768105731946791	0.0327730533017468	0.249101159275156	0.768105731946791	1.99230937687141e-05	0.000196210879163432	0.768105731946791	5.49143855514945e-05	0.000533508158800881	0.768105731946791	4.65265992810267e-06	4.62745710701309e-05	0.768105731946791	0.0323724714526252	0.246056419986386	0.768105731946791	0.0323724714526253	0.246126338931209	0.768105731946791	0.0319556311743812	0.243677555885539	0.869226815397192	0.0319556311743812	0.165465772501619	0.709684322326153	0.00827160610834904	0.0562188476349918	0.722036610280172	0.0124511519131723	0.115344765603962	0.76595056290946	0.0081932633254367	0.102457024687122	0.722670519792576	0.0303828219765775	0.156325355168646
ENSG00000012817.15	-0.317994421897691	0.0206640290008542	0.183020542094395	-0.317994421897691	6.47419055400042e-05	0.000506868867436851	-0.317994421897691	0.000170594587356709	0.00131982720863042	-0.317994421897691	1.73672483728286e-05	0.000134375027259903	-0.317994421897691	0.0205044539771481	0.181607191999782	-0.317994421897691	0.0205044539771481	0.181658797169188	-0.317994421897691	0.0319556311743812	0.243677555885539	-0.126790622958956	0.0319556311743812	0.165465772501619	-0.399714397329296	0.00516600725021356	0.0405444635409799	-0.391415628611952	0.0233172391597032	0.144525784071999	-0.372428665471251	0.0287029912770784	0.165136003678477	-0.391699641450643	0.0303828219765775	0.156325355168646
ENSG00000012963.14	0.403962615368053	0.0653018437906806	0.347307546245183	0.403962615368053	0.000197992636842667	0.00125506290211135	0.403962615368053	0.000513812265900745	0.00319063476612118	0.403962615368053	5.20390005726964e-05	0.000330254606264072	0.403962615368053	0.0637200529979829	0.338566112475635	0.403962615368053	0.0637200529979828	0.349385056949739	0.403962615368053	0.0319556311743812	0.243677555885539	0.560847299720838	0.0319556311743812	0.165465772501619	0.342363572098851	0.0163254609476702	0.0833808345971165	0.353066031501002	0.0273944999489349	0.153460517758398	0.347449198368793	0.0301052905338931	0.167993088868258	0.353358935041378	0.0303828219765775	0.156325355168646
ENSG00000012983.11	0.633555358552452	0.0312480860148148	0.24159770640894	0.633555358552452	2.41483665971842e-05	0.000227630696740868	0.633555358552452	6.63100214892509e-05	0.000615890045679186	0.633555358552452	5.66848866634317e-06	5.38659487803042e-05	0.633555358552452	0.0308838232087845	0.238781372044483	0.633555358552452	0.0308838232087842	0.238849223724911	0.633555358552452	0.0319556311743812	0.243677555885539	0.764183043806103	0.0319556311743812	0.165465772501619	0.576344752651052	0.00781202150370371	0.0540146393410025	0.587840638202844	0.0121027702616168	0.113610049198048	0.597472928943075	0.0112189358832093	0.115927174554434	0.588774669796859	0.0303828219765775	0.156325355168646
ENSG00000013016.15	0.880960093341485	0.0441005892543829	0.290849593397546	0.880960093341485	3.63020387188805e-05	0.000316873727800397	0.880960093341485	0.000103516056836216	0.000879481077015601	0.880960093341485	8.66818741139714e-06	7.61041604499506e-05	0.880960093341485	0.0433766118367579	0.28607426768553	0.880960093341485	0.043376611836758	0.286155558029176	0.880960093341485	0.023941167427008	0.243677555885539	1.08687949804326	0.0159716151903652	0.165465772501619	0.772673357308079	0.0110251473135957	0.0660616271451391	0.773986366925166	0.023941167427008	0.145135596150249	0.866979203317769	0.0137372785643643	0.125603137511416	0.760954682717301	0.0303828219765775	0.156325355168646
ENSG00000013588.7	1.97591590015256	0.000937925116845893	0.019569455377669	1.97591590015256	3.35334386637707e-08	7.79800173332069e-07	1.97591590015256	1.05004374895313e-07	2.42913187531644e-06	1.97591590015256	7.9045648535114e-09	1.87533580766172e-07	1.97591590015256	0.000937595279589476	0.0195625734471658	1.97591590015256	0.000937595279589568	0.0195681323124617	1.97591590015256	0.0159716151903652	0.243677555885539	2.18543402994225	0.0159716151903652	0.165465772501619	1.76810374308993	0.000234481279211473	0.00414924617049575	1.77342789696522	0.00448982451303671	0.0710321406393644	2.12491278872803	0.00105745226748554	0.0324609677335522	1.76890375722588	0.0303828219765775	0.156325355168646
ENSG00000014641.17	0.310257082244322	0.123826520701521	0.438181106773579	0.310257082244322	0.00146073361198571	0.00638753942242923	0.310257082244322	0.00349040505004676	0.0146358636216076	0.310257082244322	0.000463677547843668	0.00199197383982076	0.310257082244322	0.132649729018363	0.449294037251	0.310257082244322	0.114552497037767	0.408831241962603	0.310257082244322	0.0635227123098578	0.31874573916888	0.466138657410159	0.0319556311743812	0.165465772501619	0.247897033745145	0.0443915745642419	0.146619668957526	0.258618394408696	0.0635227123098578	0.210314677058966	0.256406756886174	0.058202714142354	0.217479080860902	0.258716076548313	0.0303828219765775	0.156325355168646
ENSG00000015133.18	-2.31923264993004	1.03499757001496e-17	3.46888471283587e-15	-2.31923264993004	4.00263632772906e-26	1.30024101630768e-23	-2.31923264993004	9.34109463329826e-26	3.03528091922912e-23	-2.31923264993004	5.88210411748189e-23	1.91077889908662e-20	-2.31923264993004	0	0	-2.31923264993004	1.03499757001496e-17	3.46987042480729e-15	-2.31923264993004	0.0159716151903652	0.243677555885539	-2.16673346031458	0.0159716151903652	0.165465772501619	-2.37709464277998	2.58749392503741e-18	6.99157287077965e-16	-2.35856052704857	5.84160010508124e-06	0.00190989524269511	-2.38609545960909	4.55069871855222e-06	0.00160704675857883	-2.35707382538776	0.0303828219765775	0.156325355168646
ENSG00000015153.14	0.578527024022468	0.123826520701521	0.438181106773579	0.578527024022468	0.00069653014876312	0.00348760590256896	0.578527024022468	0.00172669453677884	0.00839344426036961	0.578527024022468	0.000202260832411079	0.0010063000651178	0.578527024022468	0.126768787031689	0.449294037251	0.578527024022468	0.114552497037767	0.408831241962603	0.578527024022468	0.0445459954564798	0.296902996863501	0.685533024758231	0.0319556311743812	0.165465772501619	0.516960031232891	0.0432348027400496	0.144661331778686	0.5328849677363	0.0445459954564798	0.1836583187887	0.572640129705273	0.0333209364172415	0.174336469807825	0.535896684006093	0.0303828219765775	0.156325355168646
ENSG00000016391.10	-1.41853429139675	2.4898499794692e-12	3.78224333212175e-10	-1.41853429139675	2.63929556188741e-19	3.89711369155613e-17	-1.41853429139675	6.3106382166703e-19	9.38640773058405e-17	-1.41853429139675	9.9982960073938e-18	1.38890802760605e-15	-1.41853429139675	2.4900081996293e-12	3.7824836787894e-10	-1.41853429139675	2.48984997946688e-12	3.78331808750504e-10	-1.41853429139675	0.0319556311743812	0.243677555885539	-1.25065490621394	0.0319556311743812	0.165465772501619	-1.48186961116567	6.22462494867301e-13	7.62315039577415e-11	-1.47317611366194	3.02710388501974e-05	0.00412486846164529	-1.48237833063514	2.54970766938503e-05	0.0038019491095093	-1.47836468937841	0.0303828219765775	0.156325355168646
ENSG00000018408.14	-0.400000452382547	0.0678824647574648	0.347307546245183	-0.400000452382547	0.000153509824850147	0.00102057932988377	-0.400000452382547	0.000416555522063726	0.00270115260958877	-0.400000452382547	4.16061579742455e-05	0.000274449867424615	-0.400000452382547	0.066173921202318	0.338566112475635	-0.400000452382547	0.0713896102904019	0.358453083238428	-0.400000452382547	0.0365501147460734	0.263397840567693	-0.271165812760319	0.0159716151903652	0.165465772501619	-0.45969526165481	0.0183461264838246	0.0895294103337009	-0.445687113644546	0.0308974613897182	0.159986585440608	-0.431660123765868	0.0365501147460734	0.181558294511652	-0.445335971610332	0.0303828219765775	0.156325355168646
ENSG00000018610.13	0.472139069380438	0.0157845746301636	0.156087653233425	0.472139069380438	2.4403134185746e-05	0.00022962218285741	0.472139069380438	6.61762343324359e-05	0.000615188488263811	0.472139069380438	6.12028183138624e-06	5.73335185757411e-05	0.472139069380438	0.0156913878872608	0.155165856324375	0.472139069380438	0.0156913878872609	0.155209947971921	0.472139069380438	0.0319556311743812	0.243677555885539	0.62409399364511	0.0319556311743812	0.165465772501619	0.406738588593883	0.0039461436575409	0.0343883040894942	0.422414810438029	0.0161955951545535	0.125836884049428	0.423913387598276	0.0168057269923071	0.135633840200428	0.423438815130317	0.0303828219765775	0.156325355168646
ENSG00000018699.11	0.33841817977903	0.123826520701521	0.438181106773579	0.33841817977903	0.00166176591467824	0.00708709094898628	0.33841817977903	0.00393267618615169	0.0160910603889403	0.33841817977903	0.000542286542547965	0.00225401187911423	0.33841817977903	0.132649729018363	0.449294037251	0.33841817977903	0.114552497037767	0.408831241962603	0.33841817977903	0.0714972478968616	0.340208716393101	0.496085140805397	0.0319556311743812	0.165465772501619	0.27334563473306	0.0408327358580982	0.139802023835963	0.286939189155686	0.06631937636098	0.214200795460633	0.285035808956459	0.0714972478968616	0.23687739181641	0.287478519268439	0.0303828219765775	0.156325355168646
ENSG00000019485.13	-0.684542056276371	0.00487609721689656	0.0689610132181988	-0.684542056276371	1.86961448986946e-06	2.64413328557224e-05	-0.684542056276371	5.27919383850239e-06	7.47832683185842e-05	-0.684542056276371	4.59138114347145e-07	6.49343689513728e-06	-0.684542056276371	0.0048671883391419	0.0688350179376968	-0.684542056276371	0.00486718833914179	0.0688545779712082	-0.684542056276371	0.0319556311743812	0.243677555885539	-0.486553811465158	0.0319556311743812	0.165465772501619	-0.766440130471763	0.00121902430422414	0.0149291012451853	-0.761367117035607	0.00618085396230862	0.084168804988988	-0.743515990635767	0.00697432916717341	0.0937053475444463	-0.766691667728696	0.0303828219765775	0.156325355168646
ENSG00000019549.9	2.10144778278301	1.2970064430766e-17	4.27910797586913e-15	2.10144778278301	4.781230083024e-27	1.6825945533842e-24	2.10144778278301	1.15710734469507e-26	4.07321070455076e-24	2.10144778278301	5.06472179075745e-24	2.13134620480815e-21	2.10144778278301	0	0	2.10144778278301	1.2970064430766e-17	4.2803239194095e-15	2.10144778278301	0.0159716151903652	0.243677555885539	2.27953891936278	0.0159716151903652	0.165465772501619	2.03987739458229	3.2425161076915e-18	8.62458620331757e-16	2.04561021488495	1.49634076322075e-06	0.000843735925450198	2.02495113433965	1.54314097554937e-06	0.000958608251311122	2.04907815037441	0.0303828219765775	0.156325355168646
ENSG00000019582.14	-2.2037867862443	5.11186099064837e-08	3.52735113782811e-06	-2.2037867862443	1.04378341468536e-13	7.08665170452778e-12	-2.2037867862443	2.79697683088379e-13	1.91181060340118e-11	-2.2037867862443	2.06311438178053e-13	1.35709221717433e-11	-2.2037867862443	5.11186087903681e-08	3.52735106081249e-06	-2.2037867862443	5.11186089265665e-08	3.52835339587586e-06	-2.2037867862443	0.0319556311743812	0.243677555885539	-2.00234230397576	0.0319556311743812	0.165465772501619	-2.30037596289	1.27796524766209e-08	7.10941255259862e-07	-2.27976432426351	0.00015882455575934	0.0100736740005796	-2.25337752682999	0.000226418775563557	0.0128900025840374	-2.312927414708	0.0303828219765775	0.156325355168646
ENSG00000019991.15	-1.07183763782927	0.0135835774234027	0.141498390377478	-1.07183763782927	5.94560312568322e-06	7.06323610482981e-05	-1.07183763782927	1.65487941677885e-05	0.000195813491102444	-1.07183763782927	1.44705297573318e-06	1.7155824583159e-05	-1.07183763782927	0.0135145413467092	0.140779250387649	-1.07183763782927	0.0135145413467093	0.140819253963418	-1.07183763782927	0.0319556311743812	0.243677555885539	-0.920299204615327	0.0319556311743812	0.165465772501619	-1.14279483385807	0.0150684240147405	0.0798237943622026	-1.11540955781987	0.00395840043342195	0.0671529120918113	-1.12026359936439	0.00339589435585067	0.0643890331833639	-1.14787548308346	0.0303828219765775	0.156325355168646
ENSG00000020426.10	0.456250543210108	0.123826520701521	0.438181106773579	0.456250543210108	0.00201579614894871	0.00826315971365794	0.456250543210108	0.00473269275835166	0.0186039800225671	0.456250543210108	0.000667026655057199	0.00267914548631021	0.456250543210108	0.132649729018363	0.449294037251	0.456250543210108	0.114552497037767	0.408831241962603	0.456250543210108	0.0722992741510061	0.341903510346807	0.579563035734345	0.0319556311743812	0.165465772501619	0.397335407599911	0.0722992741510061	0.192064691615571	0.410445199567754	0.0635494658865737	0.210314677058966	0.430093160788353	0.054031494735499	0.210903566865362	0.41174321068395	0.0303828219765775	0.156325355168646
ENSG00000020577.13	-0.344226371090569	0.0126743037176907	0.135170773324475	-0.344226371090569	2.34330607135477e-05	0.000222277213372219	-0.344226371090569	6.32144340023196e-05	0.000594105756305617	-0.344226371090569	6.0644294710932e-06	5.69113014587257e-05	-0.344226371090569	0.0126141916247735	0.134529632751434	-0.344226371090569	0.0126141916247736	0.134567860447219	-0.344226371090569	0.0319556311743812	0.243677555885539	-0.187861503925344	0.0319556311743812	0.165465772501619	-0.407050148095053	0.00316857592942267	0.029704152547768	-0.394679799319448	0.0184071968998701	0.131166803549985	-0.399362916110549	0.017546976914767	0.137905223060185	-0.394653866903154	0.0303828219765775	0.156325355168646
ENSG00000021300.13	-0.973907539049092	4.93955678971953e-07	2.79621291192836e-05	-0.973907539049092	5.45182594788031e-13	3.28900871112836e-11	-0.973907539049092	1.67224916372243e-12	1.00339700531197e-10	-0.973907539049092	4.04483758464856e-13	2.50459664515702e-11	-0.973907539049092	4.93955587543837e-07	2.79621239436679e-05	-0.973907539049092	4.93955587474881e-07	2.79700696060508e-05	-0.973907539049092	0.0159716151903652	0.243677555885539	-0.796604628252759	0.0159716151903652	0.165465772501619	-1.04396289823791	1.23488919742988e-07	5.63579592703723e-06	-1.03755830479795	0.000219247517184979	0.0119967015815128	-1.0331155854114	0.000213550912599979	0.0123377258398501	-1.04076925197451	0.0303828219765775	0.156325355168646
ENSG00000021645.18	1.95399993624432	1.78956018015815e-06	8.95416189669181e-05	1.95399993624432	2.57289904211111e-12	1.38236038865588e-10	1.95399993624432	7.99997288369665e-12	4.28851338265373e-10	1.95399993624432	1.44487288106181e-12	8.00747792220999e-11	1.95399993624432	1.78955897911504e-06	8.9541558872071e-05	1.95399993624432	1.7895589792114e-06	8.95670028434217e-05	1.95399993624432	0.0159716151903652	0.243677555885539	2.16488724570616	0.0159716151903652	0.165465772501619	1.87078964765209	4.47390045039539e-07	1.80472055372229e-05	1.86488479716286	0.000296116455586586	0.0145787311385647	1.89291981474306	0.000235629953648789	0.0131312407678524	1.83847255601192	0.0303828219765775	0.156325355168646
ENSG00000022277.12	0.385182835088185	0.0283587208511516	0.225603092115385	0.385182835088185	6.43134724707046e-05	0.00050426252180428	0.385182835088185	0.000177437292800438	0.00135833746329759	0.385182835088185	1.73301893797747e-05	0.000134207866144669	0.385182835088185	0.0280585623420315	0.223214509343854	0.385182835088185	0.0280585623420316	0.223277937572889	0.385182835088185	0.0331256597828376	0.24909127717757	0.548829860428221	0.0159716151903652	0.165465772501619	0.318637665725389	0.00708968021278791	0.0504700133894492	0.330991199874391	0.0306896963165695	0.159509066042604	0.32903501507764	0.0331256597828376	0.173955012499581	0.331230505760397	0.0303828219765775	0.156325355168646
ENSG00000022556.15	-0.388840398095268	0.0535091692196586	0.323830928080565	-0.388840398095268	0.000195346074857497	0.00124201516730384	-0.388840398095268	0.000504553592268712	0.00314078291255746	-0.388840398095268	5.25654265291015e-05	0.000332311072204185	-0.388840398095268	0.052445001069535	0.317390712978857	-0.388840398095268	0.0524450010695348	0.317480902146645	-0.388840398095268	0.0386052680127746	0.273354361371433	-0.186552422696162	0.0319556311743812	0.165465772501619	-0.480589863244645	0.0133772923049146	0.0743216863272069	-0.474190753365114	0.02564402974937	0.149177027641453	-0.434958760870919	0.0386052680127746	0.184144309544251	-0.474704257535053	0.0303828219765775	0.156325355168646
ENSG00000023516.8	0.658384974233888	0.0268576680529969	0.217362844361452	0.658384974233888	1.51836843356757e-05	0.000155557251211933	0.658384974233888	4.20744904874117e-05	0.000426827720261586	0.658384974233888	3.51883357383141e-06	3.63503771582438e-05	0.658384974233888	0.0265883764803975	0.215183430196854	0.658384974233888	0.0265883764803973	0.215244576329042	0.658384974233888	0.0319556311743812	0.243677555885539	0.783448175397134	0.0319556311743812	0.165465772501619	0.601527403919301	0.00671441701324921	0.0485760819449815	0.613179615320275	0.0105369844010463	0.106179221151956	0.627672611058032	0.00864166040319981	0.104410602736942	0.613730145066945	0.0303828219765775	0.156325355168646
ENSG00000023734.10	0.253000631593035	0.123826520701521	0.438181106773579	0.253000631593035	0.00326301741475108	0.0122074083473546	0.253000631593035	0.00725315787767326	0.0259299166442683	0.253000631593035	0.00127845270845403	0.0045445334914153	0.253000631593035	0.129801230301774	0.449294037251	0.253000631593035	0.114552497037767	0.408831241962603	0.253000631593035	0.118804733876233	0.411731132286235	0.421005331603347	0.0319556311743812	0.165465772501619	0.185178346950731	0.0341612707257541	0.126777264348052	0.195965498444196	0.118804733876233	0.28173492557919	0.195881939886359	0.114377766233251	0.288896999683524	0.196009989231093	0.0303828219765775	0.156325355168646
ENSG00000023839.10	1.3190462713016	0.0217887079981802	0.189328629375134	1.3190462713016	3.8534609004946e-05	0.000331834530644142	1.3190462713016	0.000102975210096426	0.000877345466900608	1.3190462713016	1.00448389475786e-05	8.55919186352388e-05	1.3190462713016	0.0216113232030013	0.187787279601388	1.3190462713016	0.0216113232030011	0.187840640893245	1.3190462713016	0.0319556311743812	0.243677555885539	1.54462431361853	0.0319556311743812	0.165465772501619	1.28492124461892	0.0316825431818832	NA	1.26654170853821	0.00544717699954506	0.0788277644993101	1.15071209787298	0.0107390915811243	0.113410176642463	1.28581277137828	0.0303828219765775	0.156325355168646
ENSG00000023909.9	0.876687403297558	0.000895396847844062	0.0189033000146042	0.876687403297558	7.18998265640604e-08	1.54756864210004e-06	0.876687403297558	2.07687676111292e-07	4.47609327259857e-06	0.876687403297558	1.98315901774876e-08	4.2685425748996e-07	0.876687403297558	0.000895096241890547	0.0188969420482355	0.876687403297558	0.000895096241890344	0.0189023117689241	0.876687403297558	0.0319556311743812	0.243677555885539	1.00416217255582	0.0319556311743812	0.165465772501619	0.816370856666404	0.000223849211961015	0.00400692443239996	0.832321998838412	0.00245644222647572	0.051273235215535	0.845847237957307	0.00228315821786259	0.0526097563925741	0.834369088492258	0.0303828219765775	0.156325355168646
ENSG00000024526.16	1.01715651611661	0.123826520701521	0.438181106773579	1.01715651611661	0.00266552599416727	0.0103806805118652	1.01715651611661	0.00605558552802724	0.0225096835511199	1.01715651611661	0.000979077551873371	0.00365962515627655	1.01715651611661	0.132649729018363	0.449294037251	1.01715651611661	0.114552497037767	0.408831241962603	1.01715651611661	0.108098057068171	0.393255888039314	0.969338492171564	0.0319556311743812	0.165465772501619	0.900473754318437	0.0909799529752065	0.219245716236826	0.915107224133708	0.108098057068171	0.269466504007275	1.25421496369751	0.0362519995205463	0.181143674033072	0.916647945981164	0.0303828219765775	0.156325355168646
ENSG00000025293.16	0.707429293161564	0.0448670777589809	0.29410446833572	0.707429293161564	5.52067766224437e-05	0.000444242030633727	0.707429293161564	0.000148852443919365	0.0011841478222301	0.707429293161564	1.33493663141456e-05	0.000108038278928012	0.707429293161564	0.044117811421866	0.289188772372703	0.707429293161564	0.0441178114218659	0.289270947728339	0.707429293161564	0.0319556311743812	0.243677555885539	0.832077047465502	0.0319556311743812	0.165465772501619	0.653165032380914	0.0112167694397452	0.0668030956449113	0.665279743686268	0.016022273387921	0.125104042967201	0.671593094247366	0.0158785417117652	0.132862254821094	0.667093927533163	0.0303828219765775	0.156325355168646
ENSG00000025434.18	-0.372294782775256	0.104663332126155	0.437357264564371	-0.372294782775256	0.000523608217281446	0.00276640922487954	-0.372294782775256	0.00131200838139348	0.00671617281226653	-0.372294782775256	0.000148725214572028	0.000781177339723478	-0.372294782775256	0.100626616305986	0.420403084359957	-0.372294782775256	0.100626616305985	0.408831241962603	-0.372294782775256	0.0419234488484745	0.287204922425375	-0.197118768990955	0.0319556311743812	0.165465772501619	-0.442727516680238	0.0261658330315388	0.108390914092798	-0.432295273476972	0.0419234488484745	0.179498309979451	-0.43226825602903	0.0409106453827897	0.188844128498556	-0.433345679488429	0.0303828219765775	0.156325355168646
ENSG00000025800.13	0.31102450068981	0.123826520701521	0.438181106773579	0.31102450068981	0.00272812769923493	0.0105599296735739	0.31102450068981	0.00629291331474541	0.0231837819851278	0.31102450068981	0.000940763548148166	0.00354212238215915	0.31102450068981	0.132649729018363	0.449294037251	0.31102450068981	0.114552497037767	0.408831241962603	0.31102450068981	0.0744045306385558	0.346132588721045	0.463032137327792	0.0319556311743812	0.165465772501619	0.250364311637868	0.0732195756480865	0.193572867972514	0.260808183444307	0.0744045306385558	0.22482090008826	0.258531519767785	0.0674510202540551	0.23183612673489	0.260895433857987	0.0303828219765775	0.156325355168646
ENSG00000026025.15	1.44603910462226	0.00024994673467076	0.00663852239317372	1.44603910462226	3.50303425581465e-09	9.90181637369831e-08	1.44603910462226	1.11122392343136e-08	3.14192242125754e-07	1.44603910462226	8.95312976398351e-10	2.60393023369851e-08	1.44603910462226	0.000249923308132893	0.00663790019022144	1.44603910462226	0.000249923308132869	0.00663978640386708	1.44603910462226	0.0159716151903652	0.243677555885539	1.67262623365013	0.0159716151903652	0.165465772501619	1.32869242172696	6.24866836676901e-05	0.00137253008525818	1.33302651573535	0.00164289764074944	0.0411620890513273	1.42188860944199	0.000859546898261576	0.0284715054490022	1.3329671929438	0.0303828219765775	0.156325355168646
ENSG00000026103.21	0.864133453585908	0.0422696107928894	0.284011460732172	0.864133453585908	4.46833874030777e-05	0.000375294242249795	0.864133453585908	0.000120975611733891	0.00100240325438662	0.864133453585908	1.07588642537222e-05	9.06879915039295e-05	0.864133453585908	0.0416042985714102	0.279540574696268	0.864133453585908	0.0416042985714104	0.279620008437597	0.864133453585908	0.0319556311743812	0.243677555885539	0.944650827608886	0.0319556311743812	0.165465772501619	0.800185174891758	0.0116341429324923	0.0683631395028709	0.814172211060822	0.0180024894948839	0.130037818269988	0.892699911545871	0.0105674026982224	0.112761844447988	0.816567027066639	0.0303828219765775	0.156325355168646
ENSG00000026297.15	-0.787601338288507	7.06480548136172e-05	0.00224997538067802	-0.787601338288507	9.54706411374941e-10	3.12536835289642e-08	-0.787601338288507	3.00037526667734e-09	9.80974086803283e-08	-0.787601338288507	2.92247952696725e-10	9.79494527173229e-09	-0.787601338288507	7.06461831554428e-05	0.00224991577274084	-0.787601338288507	7.06461831552873e-05	0.00225055510471014	-0.787601338288507	0.0159716151903652	0.243677555885539	-0.614358574247308	0.0159716151903652	0.165465772501619	-0.856788696034506	1.76620137034043e-05	0.000459725472894574	-0.845220104869176	0.00112430778896345	0.0324540325644095	-0.848922034300883	0.00104559683961852	0.0323813062310598	-0.846815591232511	0.0303828219765775	0.156325355168646
ENSG00000026508.17	2.87625807504406	6.15213737801489e-12	8.2740369896041e-10	2.87625807504406	2.60668311627813e-19	3.87606436621216e-17	2.87625807504406	7.07460566753087e-19	1.03765796044389e-16	2.87625807504406	4.11252943431088e-18	6.29246804387495e-16	2.87625807504406	6.15196782405292e-12	8.27380895572467e-10	2.87625807504406	6.15213737800069e-12	8.2763881248887e-10	2.87625807504406	0.0159716151903652	0.243677555885539	3.09909329086415	0.0159716151903652	0.165465772501619	2.72673461133269	1.53803434450372e-12	1.66764067812018e-10	2.73093302588295	4.83309767201535e-05	0.00507025147848202	2.915047318073	1.34036720433629e-05	0.00270753891446846	2.72877570649839	0.0303828219765775	0.156325355168646
ENSG00000026950.16	-0.889448360500005	2.40283218341436e-06	0.000115835163362544	-0.889448360500005	6.68468011338945e-12	3.36064334748139e-10	-0.889448360500005	2.06740355116755e-11	1.03473057829881e-09	-0.889448360500005	3.63067165219816e-12	1.87896156706285e-10	-0.889448360500005	2.4028300183998e-06	0.000115835058992036	-0.889448360500005	2.40283001831429e-06	0.000115867974467617	-0.889448360500005	0.0159716151903652	0.243677555885539	-0.713543603429133	0.0159716151903652	0.165465772501619	-0.958992767000471	6.0070804585359e-07	2.33466964944421e-05	-0.946163759316958	0.000402638643302134	0.0177539264826396	-0.954459542836371	0.000365496653651174	0.0172580091727594	-0.946328830417095	0.0303828219765775	0.156325355168646
ENSG00000027697.13	0.872600550716305	0.0718642468733273	0.35825405004999	0.872600550716305	0.000209247274953222	0.00131300333154154	0.872600550716305	0.000542325712387977	0.00333172233023457	0.872600550716305	5.50733933381452e-05	0.000345784924274438	0.872600550716305	0.0699506627413966	0.348713610824922	0.872600550716305	0.0699506627413966	0.358453083238428	0.872600550716305	0.0323660952667103	0.245654242112361	0.935126135404419	0.0319556311743812	0.165465772501619	0.80518755166463	0.0247802239179001	0.1058251453009	0.817651017016647	0.0323660952667103	0.163064623160435	0.927423760754012	0.0179660617183318	0.138932500646052	0.821976018456938	0.0303828219765775	0.156325355168646
ENSG00000028137.18	-1.93356303872172	7.07188646049899e-08	4.78598982735372e-06	-1.93356303872172	2.06776951045544e-13	1.32708064478014e-11	-1.93356303872172	5.53773758379391e-13	3.58780845114451e-11	-1.93356303872172	3.81659357334265e-13	2.3842418136429e-11	-1.93356303872172	7.07188626547506e-08	4.78598969536878e-06	-1.93356303872172	7.07188627295556e-08	4.78734967856072e-06	-1.93356303872172	0.0319556311743812	0.243677555885539	-1.72053886833321	0.0319556311743812	0.165465772501619	-2.05869878160756	1.76797161512475e-08	9.64621179623993e-07	-2.04914124280252	0.000175633991270195	0.0105385384364141	-1.93218656944231	0.000309969940423373	0.015737680556928	-2.06299200840105	0.0303828219765775	0.156325355168646
ENSG00000028839.9	0.853572516247465	0.0633622286048002	0.347307546245183	0.853572516247465	0.000138308042120075	0.000943273355738172	0.853572516247465	0.000363345055930157	0.00242241506512022	0.853572516247465	3.53203485530253e-05	0.000240577148289397	0.853572516247465	0.0618725251935429	0.338566112475635	0.853572516247465	0.0618725251935431	0.343897264371796	0.853572516247465	0.0319556311743812	0.243677555885539	0.926334507065838	0.0319556311743812	0.165465772501619	0.787098298230174	0.0200065494619592	0.0940416622567554	0.800480030381454	0.0273918028144167	0.153460517758398	0.895424897797434	0.0158405571512001	0.132659955428428	0.806115389932984	0.0303828219765775	0.156325355168646
ENSG00000029153.14	1.05908033936204	0.0562699722193134	0.331697505139811	1.05908033936204	0.000167190023450794	0.00109291405031583	1.05908033936204	0.000435136085005603	0.00278669170752072	1.05908033936204	4.39594588093127e-05	0.000287325885392359	1.05908033936204	0.0550937024022368	0.324763686829489	1.05908033936204	0.0550937024022368	0.324855971088119	1.05908033936204	0.0341790579658796	0.253313727255018	1.07721589120236	0.0319556311743812	0.165465772501619	0.976240631948647	0.022761925735968	0.101033158043021	0.989935615668347	0.0341790579658796	0.166755280789349	1.18334204457736	0.0140674930548284	0.126433838642991	0.99203976296678	0.0303828219765775	0.156325355168646
ENSG00000029363.16	0.590383778969856	0.0909481106189855	0.406223146464688	0.590383778969856	0.000333089788527194	0.00190927602554668	0.590383778969856	0.00085017369819656	0.00475155619692973	0.590383778969856	9.05127021640458e-05	0.000516147360577698	0.590383778969856	0.0878930264644984	0.392567195691901	0.590383778969856	0.0878930264644983	0.392595763197984	0.590383778969856	0.0347901595890949	0.25595617411977	0.699787733298844	0.0319556311743812	0.165465772501619	0.532736818465265	0.0347901595890949	0.127687287964298	0.544672657385347	0.0323194571232505	0.162919186719051	0.578178212531203	0.0227370276547464	0.151255742017187	0.544989405918869	0.0303828219765775	0.156325355168646
ENSG00000031003.10	0.675533578470019	0.0079668518657253	0.0975366590201416	0.675533578470019	2.81182465308307e-06	3.76723842321377e-05	0.675533578470019	7.94485839480694e-06	0.000106271915235413	0.675533578470019	6.65703404073548e-07	8.95307476242864e-06	0.675533578470019	0.00794308193061311	0.097245258219581	0.675533578470019	0.00794308193061325	0.0972728912553062	0.675533578470019	0.0319556311743812	0.243677555885539	0.834884977395133	0.0319556311743812	0.165465772501619	0.620099345767432	0.00199171296643133	0.0212000296070438	0.629258701498672	0.00542206438216063	0.0787277927933111	0.605289194679354	0.00781935313786843	0.100092459166618	0.629846514632899	0.0303828219765775	0.156325355168646
ENSG00000031081.10	1.04801645551988	0.064971532886099	0.347307546245183	1.04801645551988	0.000160580349954656	0.00105792639291499	1.04801645551988	0.000433061494628415	0.00277674642087106	1.04801645551988	4.46448889891668e-05	0.000291177419065062	1.04801645551988	0.0634056172681625	0.338566112475635	1.04801645551988	0.0634056172681624	0.348355171722175	1.04801645551988	0.0451406670509763	0.29869795825176	1.2682581331509	0.0159716151903652	0.165465772501619	0.884443499780566	0.0298558166402197	0.117132426896512	0.889128691572587	0.0451406670509763	0.184695351938926	1.11365042199832	0.0162428832215247	0.134241304983423	0.885890865993695	0.0303828219765775	0.156325355168646
ENSG00000031691.6	0.935752084294653	0.123826520701521	0.438181106773579	0.935752084294653	0.00140659669449396	0.00619530438136003	0.935752084294653	0.00334210992337981	0.0141233900943787	0.935752084294653	0.000458795414735605	0.00197333662953022	0.935752084294653	0.120904614078643	0.449294037251	0.935752084294653	0.114552497037767	0.408831241962603	0.935752084294653	0.0760271518268192	0.348536569315269	0.94090473806541	0.0319556311743812	0.165465772501619	0.845204460550139	0.0648847158977144	0.180561851305905	0.855862426847968	0.0760271518268192	0.227446101095502	1.08777434138709	0.0317020773206372	0.171246453813848	0.86542068588452	0.0303828219765775	0.156325355168646
ENSG00000032219.18	0.534882292184301	0.123826520701521	0.438181106773579	0.534882292184301	0.00178515006462318	0.00751015015232486	0.534882292184301	0.00421885622703524	0.0170245438233113	0.534882292184301	0.000581828023052262	0.00239386179009129	0.534882292184301	0.132649729018363	0.449294037251	0.534882292184301	0.114552497037767	0.408831241962603	0.534882292184301	0.0685645490623941	0.332890423879616	0.643778654428395	0.0319556311743812	0.165465772501619	0.47405109291523	0.0685645490623941	0.186449571675581	0.48903415933019	0.0634454749027743	0.210312620784876	0.526439913135407	0.0487984541562256	0.203088108420422	0.492640907819587	0.0303828219765775	0.156325355168646
ENSG00000033178.12	0.804298554457189	0.0692306689764113	0.350861081332067	0.804298554457189	0.000211483792220327	0.00132349741337647	0.804298554457189	0.000547826493435445	0.00335672856624602	0.804298554457189	5.57548393778153e-05	0.000348922179449487	0.804298554457189	0.0674539855873705	0.341844752050183	0.804298554457189	0.0674539855873706	0.358453083238428	0.804298554457189	0.0319556311743812	0.243677555885539	0.875031936082287	0.0319556311743812	0.165465772501619	0.740589731014543	0.0270009299572874	0.110356982151958	0.753492070547839	0.0312394055994888	0.16065436709686	0.843509689819252	0.0173076672441028	0.137646259533617	0.754110427225657	0.0303828219765775	0.156325355168646
ENSG00000033327.12	-1.21828766874302	2.98608730693694e-08	2.19690709010361e-06	-1.21828766874302	4.61964403559772e-14	3.35202006225587e-12	-1.21828766874302	1.23236338010148e-13	9.03775935802895e-12	-1.21828766874302	1.04705520319164e-13	7.24871167717756e-12	-1.21828766874302	2.98608725524119e-08	2.1969070520703e-06	-1.21828766874302	2.98608727349925e-08	2.19753133461943e-06	-1.21828766874302	0.0319556311743812	0.243677555885539	-1.01131218116183	0.0319556311743812	0.165465772501619	-1.31077332810566	7.46521826734236e-09	4.42788886985955e-07	-1.30447461623069	0.000135338447653467	0.00931721639530193	-1.26846204773545	0.000188664916745298	0.011320430984595	-1.30539189973839	0.0303828219765775	0.156325355168646
ENSG00000033867.16	0.695895661224416	0.123826520701521	0.438181106773579	0.695895661224416	0.00154229012759412	0.00667188200044047	0.695895661224416	0.00366243529887228	0.0152002939570606	0.695895661224416	0.000499799035486379	0.00211022928100278	0.695895661224416	0.132649729018363	0.449294037251	0.695895661224416	0.114552497037767	0.408831241962603	0.695895661224416	0.0688774884792523	0.333235188606593	0.762095348286591	0.0319556311743812	0.165465772501619	0.63065667092379	0.0688774884792523	0.186976310011411	0.643992913900443	0.0668911414616679	0.214941092166726	0.742169665150196	0.0381887809460274	0.18360692974301	0.645553725182482	0.0303828219765775	0.156325355168646
ENSG00000034510.5	0.765703776438948	0.000118707872053132	0.00348127322000261	0.765703776438948	1.74220571737452e-09	5.33140198874825e-08	0.765703776438948	5.49231284663749e-09	1.67072614002819e-07	0.765703776438948	4.94838784827201e-10	1.56414984156083e-08	0.765703776438948	0.000118702587822983	0.00348111825261429	0.765703776438948	0.000118702587823097	0.00348210744084949	0.765703776438948	0.0159716151903652	0.243677555885539	0.961818249673517	0.0159716151903652	0.165465772501619	0.680255282641531	2.9676968013283e-05	0.000716583016298037	0.688957534859688	0.00147994960938282	0.0384005106876838	0.712368737686414	0.000922452855904986	0.0297012187985316	0.688863219751117	0.0303828219765775	0.156325355168646
ENSG00000034693.14	0.674130071049762	0.0918508882355826	0.408559407013762	0.674130071049762	0.000281755795010527	0.0016632020161161	0.674130071049762	0.000724045384770583	0.0041646412232406	0.674130071049762	7.5268055389854e-05	0.000443934354624795	0.674130071049762	0.0887353223212598	0.394701144051696	0.674130071049762	0.0887353223212596	0.394730148009125	0.674130071049762	0.0323025096654962	0.24527113723552	0.774397944609278	0.0319556311743812	0.165465772501619	0.612365812212691	0.0280224943906522	0.112619834296753	0.626415176295573	0.0323025096654962	0.162919186719051	0.677686621752526	0.0229627220588957	0.151655926393351	0.630368032448613	0.0303828219765775	0.156325355168646
ENSG00000035141.7	0.532279620601915	0.123826520701521	0.438181106773579	0.532279620601915	0.00243754529898315	0.00964376409743849	0.532279620601915	0.0056443597627404	0.021314951287116	0.532279620601915	0.000837103567486058	0.00322245309997993	0.532279620601915	0.132649729018363	0.449294037251	0.532279620601915	0.114552497037767	0.408831241962603	0.532279620601915	0.0853019323414353	0.353002690921873	0.632065999765706	0.0319556311743812	0.165465772501619	0.472669750331834	0.0853019323414353	0.210509538162983	0.4855518156552	0.0726977104084279	0.222931080044578	0.53333528707663	0.0511881885355013	0.206522584538362	0.486655934556314	0.0303828219765775	0.156325355168646
ENSG00000035681.7	0.62137520269634	0.00471340474161041	0.0672911028526733	0.62137520269634	1.10939198728048e-06	1.69868105956689e-05	0.62137520269634	3.16397666702217e-06	4.82500730571662e-05	0.62137520269634	2.67075959112936e-07	4.08941905487285e-06	0.62137520269634	0.00470508021520211	0.0671722574333959	0.62137520269634	0.00470508021520237	0.0671913449799117	0.62137520269634	0.0319556311743812	0.243677555885539	0.764765459113094	0.0319556311743812	0.165465772501619	0.56120643281654	0.0011783511854026	0.0145778141199916	0.573160866797275	0.00496522641107562	0.0748540664013762	0.576268122238686	0.00490834191698691	0.0787160893156268	0.573805335406099	0.0303828219765775	0.156325355168646
ENSG00000035687.9	0.516068574282688	0.123461088739763	0.438181106773579	0.516068574282688	0.000405052439233235	0.00224893038506699	0.516068574282688	0.00102788466225929	0.00552978908598534	0.516068574282688	0.000111131211588042	0.000613633769006668	0.516068574282688	0.117861808068251	0.449294037251	0.516068574282688	0.114552497037767	0.408831241962603	0.516068574282688	0.0327367979618665	0.247331633801497	0.652499831131757	0.0319556311743812	0.165465772501619	0.45858436814503	0.0308652721849408	0.119316506931172	0.470593173252495	0.0322520940145354	0.162904860714418	0.473475721862515	0.0327367979618665	0.173291706704908	0.471859566480294	0.0303828219765775	0.156325355168646
ENSG00000036054.12	1.14262379759567	0.0140364889042583	0.144434923593282	1.14262379759567	5.76629471047256e-06	6.88661271558982e-05	1.14262379759567	1.61803642993032e-05	0.000192315967566451	1.14262379759567	1.3434681369392e-06	1.61361374923044e-05	1.14262379759567	0.0139627779643058	0.143676440894891	1.14262379759567	0.0139627779643058	0.143717267731044	1.14262379759567	0.0319556311743812	0.243677555885539	1.2075980088499	0.0319556311743812	0.165465772501619	1.07852646915564	0.00350912222606458	0.0317743551352645	1.0901193574412	0.00979512140087913	0.103128121990747	1.18964443185178	0.0056851397439254	0.084322918912534	1.09307859104015	0.0303828219765775	0.156325355168646
ENSG00000036448.9	-5.87483691567735	6.64121747463582e-35	1.00163790697811e-31	-5.87483691567735	9.1610301322488e-44	1.20896969526521e-40	-5.87483691567735	1.22199367372053e-43	1.61310802391571e-40	-5.87483691567735	1.13015335603273e-32	1.49144925703944e-29	-5.87483691567735	0	0	-5.87483691567735	6.64121747463589e-35	1.00192253058418e-31	-5.87483691567735	0.0319556311743812	0.243677555885539	-5.66804105254638	0.0319556311743812	0.165465772501619	-5.96683553565234	1.66030436865895e-35	2.0188115191201e-32	-5.92281622525517	8.22692892424445e-07	0.000560519244545055	-5.9635432422082	1.34854251174003e-06	0.000938570152687552	-5.9881323001859	0.0303828219765775	0.156325355168646
ENSG00000037241.7	0.596279902870711	0.0196347001493303	0.17801060268489	0.596279902870711	1.57542622362969e-05	0.000160856502475536	0.596279902870711	4.347452365183e-05	0.000437742562354039	0.596279902870711	3.72440726616841e-06	3.81381471508953e-05	0.596279902870711	0.0194906021249037	0.176704192300276	0.596279902870711	0.0194906021249036	0.176754404242202	0.596279902870711	0.0319556311743812	0.243677555885539	0.736755171444354	0.0319556311743812	0.165465772501619	0.534206630149587	0.00490867503733258	0.0394152713021285	0.548660361794186	0.0115679896483564	0.110799096402088	0.555773817255529	0.0112480294662193	0.116000796072274	0.550136034845174	0.0303828219765775	0.156325355168646
ENSG00000037280.15	-0.920491632428039	0.0615321165433371	0.347307546245183	-0.920491632428039	0.000107253712986406	0.000766096924160566	-0.920491632428039	0.000284156758760614	0.0019873095701268	-0.920491632428039	2.68368937723724e-05	0.000191972715576874	-0.920491632428039	0.0601267958451095	0.338566112475635	-0.920491632428039	0.0601267958451097	0.339555629691059	-0.920491632428039	0.0319556311743812	0.243677555885539	-0.779181990778911	0.0319556311743812	0.165465772501619	-0.97003985598745	0.0153830291358343	0.0807478584580039	-0.951620602998334	0.0228533776115961	0.143418304629704	-0.991153382289235	0.0181187674937277	0.139345645035111	-0.961302244068132	0.0303828219765775	0.156325355168646
ENSG00000037757.13	-0.528084491642984	0.0254109316938386	0.209466720890767	-0.528084491642984	4.92274026014333e-05	0.000404135538852747	-0.528084491642984	0.00013187337368915	0.00107168046390479	-0.528084491642984	1.24209580291699e-05	0.000101891425324756	-0.528084491642984	0.0251698122860017	0.2074787558225	-0.528084491642984	0.0251698122860018	0.207537712608431	-0.528084491642984	0.0319556311743812	0.243677555885539	-0.324192697149518	0.0319556311743812	0.165465772501619	-0.61875972302061	0.00635273292345965	0.0466823970101442	-0.609893218110993	0.0168655145949142	0.127175107225943	-0.580615338245907	0.0232048385756377	0.152492033464855	-0.610822747270465	0.0303828219765775	0.156325355168646
ENSG00000037965.5	0.694832482547621	0.0618282019806995	0.347307546245183	0.694832482547621	6.38808106252837e-05	0.000501988580704453	0.694832482547621	0.000179411953528068	0.00137096956239736	0.694832482547621	1.57458084710716e-05	0.000124010722068883	0.694832482547621	0.0604093944570423	0.338566112475635	0.694832482547621	0.0604093944570423	0.340514230138028	0.694832482547621	0.0248144810160256	0.243677555885539	0.880760596392644	0.0159716151903652	0.165465772501619	0.626557033349083	0.0248144810160256	0.1058251453009	0.62192131186565	0.0186387554222198	0.132015141942557	0.632864362876956	0.0154570504951749	0.131269949138958	0.61155606484297	0.0303828219765775	0.156325355168646
ENSG00000038210.12	0.847733419039307	0.0414331838330778	0.281487025944478	0.847733419039307	4.32938145813021e-05	0.000365659557953677	0.847733419039307	0.000117310043362309	0.000975858773475908	0.847733419039307	1.04062468775366e-05	8.831507348038e-05	0.847733419039307	0.0407938520943129	0.277143560801614	0.847733419039307	0.040793852094313	0.277222313411836	0.847733419039307	0.0319556311743812	0.243677555885539	0.934984999632133	0.0319556311743812	0.165465772501619	0.784397836007691	0.0103582959582695	0.063864278195444	0.800554205091092	0.0176020416678307	0.129017041187642	0.866054191591455	0.0116875548718827	0.11754897449954	0.804750786689437	0.0303828219765775	0.156325355168646
ENSG00000038274.16	0.836779873635134	0.0983566735592444	0.423444137456929	0.836779873635134	0.00043940141628984	0.00240486285768791	0.836779873635134	0.001108856467351	0.00587118512081233	0.836779873635134	0.000122763611721139	0.000666192151501375	0.836779873635134	0.094788013892918	0.40807590024892	0.836779873635134	0.0947880138929182	0.408108672730321	0.836779873635134	0.0414436660440112	0.285043325250585	0.901427896742403	0.0319556311743812	0.165465772501619	0.773220642847408	0.035387049701823	0.128744122050467	0.785387560845392	0.0414436660440112	0.178212929892162	0.882593543658693	0.0245891683898111	0.156104673220877	0.787729998793977	0.0303828219765775	0.156325355168646
ENSG00000039139.9	0.399061028268701	0.123826520701521	0.438181106773579	0.399061028268701	0.0324049943210219	0.0788830360950401	0.399061028268701	0.0571300857228036	0.134265554751456	0.399061028268701	0.0214301051304713	0.04747630572132	0.399061028268701	0.132649729018363	0.449294037251	0.399061028268701	0.114552497037767	0.408831241962603	0.399061028268701	0.380736329035282	0.63256334783067	0.564502531277462	0.0319556311743812	0.165465772501619	0.33739088046216	0.380736329035282	0.538983328828907	0.351744984283958	0.163809341811437	0.333200216055544	0.329005745026885	0.173083906209754	0.353755098031374	0.36949998738054	0.0303828219765775	0.156325355168646
ENSG00000039560.13	1.15545146660293	0.0024865844263993	0.0423080017432887	1.15545146660293	2.51988303480131e-07	4.66321913057227e-06	1.15545146660293	7.28020855620441e-07	1.35000250145385e-05	1.15545146660293	6.27490108231422e-08	1.16121416610924e-06	1.15545146660293	0.00248426672388435	0.0422685671835763	1.15545146660293	0.0024842667238842	0.0422805781427543	1.15545146660293	0.0319556311743812	0.243677555885539	1.24544894202146	0.0319556311743812	0.165465772501619	1.09881350754647	0.000621646106599826	0.00910695496785614	1.11051607129333	0.00354445626717306	0.0629096309403044	1.16235448327209	0.00237449161870944	0.0536381149505476	1.11194663384958	0.0303828219765775	0.156325355168646
ENSG00000040275.16	0.922300427083356	0.0366092829011746	0.26465280438487	0.922300427083356	3.49282030138288e-05	0.000307808433487894	0.922300427083356	9.51290091504675e-05	0.000825307921061551	0.922300427083356	8.31530623038241e-06	7.37101977558877e-05	0.922300427083356	0.0361097526123065	0.261041428471606	0.922300427083356	0.0361097526123063	0.261115605529186	0.922300427083356	0.0319556311743812	0.243677555885539	1.0136507431047	0.0319556311743812	0.165465772501619	0.866563856773243	0.00915232072529365	0.0594918646144514	0.877111747610862	0.0154143546760584	0.123119954175612	0.927149766863479	0.011679553398378	0.117524462757095	0.879129730520107	0.0303828219765775	0.156325355168646
ENSG00000040531.14	-0.891229027218698	0.000418846105681932	0.0100728195005399	-0.891229027218698	5.8008991614565e-08	1.27456801034499e-06	-0.891229027218698	1.64726853611871e-07	3.62794147563745e-06	-0.891229027218698	1.8373633392276e-08	4.00266204204854e-07	-0.891229027218698	0.000418780323251489	0.0100712375005184	-0.891229027218698	0.00041878032325166	0.010074099325055	-0.891229027218698	0.0319556311743812	0.243677555885539	-0.681678037355473	0.0319556311743812	0.165465772501619	-0.997593539336379	0.000104711526420483	0.00210947256124957	-0.990945471357131	0.00230988079372661	0.049429576741945	-0.918125609199155	0.00406991655290762	0.0715742776968875	-0.993642063819615	0.0303828219765775	0.156325355168646
ENSG00000040608.13	-2.41498796600451	2.39747120863448e-05	0.000888115869654686	-2.41498796600451	2.32292635800242e-09	6.87918514014322e-08	-2.41498796600451	6.39305984778135e-09	1.91528818503532e-07	-2.41498796600451	1.25511289465094e-09	3.54300919392441e-08	-2.41498796600451	2.39744965420119e-05	0.000888107885060669	-2.41498796600451	2.39744965421487e-05	0.000888360248187234	-2.41498796600451	0.0319556311743812	0.243677555885539	-2.21050919356578	0.0319556311743812	0.165465772501619	-2.61132787662371	5.99367802158621e-06	0.00017931525652278	-2.57428807496161	0.00135053550112541	0.0367585828856571	-2.30461307639412	0.00328108531856628	0.0632874913364734	-2.61325760254268	0.0303828219765775	0.156325355168646
ENSG00000041353.9	2.38833843500728	1.81019905384191e-13	3.32368287146713e-11	2.38833843500728	1.0879585744777e-20	1.91435377500805e-18	2.38833843500728	2.51953388916683e-20	4.43458960609105e-18	2.38833843500728	9.98689990874582e-19	1.7430805358644e-16	2.38833843500728	1.81188397618826e-13	3.32677653541e-11	2.38833843500728	1.81019905384179e-13	3.32462732314717e-11	2.38833843500728	0.0319556311743812	0.243677555885539	2.49450541243325	0.0319556311743812	0.165465772501619	2.31565694262356	4.52549763460478e-14	6.69891706381541e-12	2.33777160321116	2.5408917046794e-05	0.00368699220358537	2.39870210320512	1.43616047571799e-05	0.00278285737684768	2.36960086408392	0.0303828219765775	0.156325355168646
ENSG00000041802.10	0.38113318219058	0.123826520701521	0.438181106773579	0.38113318219058	0.000690814456984592	0.00346720876140472	0.38113318219058	0.00171349755182326	0.00834310128724113	0.38113318219058	0.000200249929515653	0.000997941293774609	0.38113318219058	0.128909362346272	0.449294037251	0.38113318219058	0.114552497037767	0.408831241962603	0.38113318219058	0.0439380217946765	0.293722705088297	0.526847658289574	0.0319556311743812	0.165465772501619	0.319554936379794	0.0339138934104834	0.126223830174184	0.332404152830242	0.0439380217946765	0.18282406586394	0.335282801279906	0.0426228812720377	0.192265030426876	0.332894668630851	0.0303828219765775	0.156325355168646
ENSG00000041880.14	-0.365316812392238	0.123826520701521	0.438181106773579	-0.365316812392238	0.00106111508440014	0.00491455253500966	-0.365316812392238	0.00257343000075975	0.0115009342035647	-0.365316812392238	0.000326029674855006	0.00148877953818414	-0.365316812392238	0.132584156141557	0.449294037251	-0.365316812392238	0.114552497037767	0.408831241962603	-0.365316812392238	0.0598486261098908	0.309836562898244	-0.176945458998771	0.0319556311743812	0.165465772501619	-0.444468540147336	0.0349343949604851	0.127883982541755	-0.439587468299841	0.0522375354095728	0.194234376471698	-0.418081400292861	0.0598486261098908	0.220232568884769	-0.442572851087338	0.0303828219765775	0.156325355168646
ENSG00000041982.15	1.81536064121324	0.0678824647574648	0.347307546245183	1.81536064121324	0.000810230055366264	0.00394267707975412	1.81536064121324	0.00194487642943741	0.00921438651102456	1.81536064121324	0.00032481288501442	0.0014851502960328	1.81536064121324	0.066173921202318	0.338566112475635	1.81536064121324	0.067147857146466	0.358410384329166	1.81536064121324	0.125036337366266	0.423506939924399	1.86005822899741	0.0159716151903652	0.165465772501619	1.354983640124	0.0757371578484424	0.196582377770711	1.360192921704	0.125036337366266	0.289594991294262	2.41211585541248	0.017227029655874	0.137458289898646	1.35522936007481	0.0303828219765775	0.156325355168646
ENSG00000042088.13	0.313602567285598	0.0678824647574648	0.347307546245183	0.313602567285598	0.00072440714154547	0.00359479595622388	0.313602567285598	0.00179972530545941	0.00866237594007453	0.313602567285598	0.000253498230891618	0.00120935724023419	0.313602567285598	0.066173921202318	0.338566112475635	0.313602567285598	0.0737427927101071	0.358453083238428	0.313602567285598	0.0772117697663183	0.348536569315269	0.488750003748502	0.0159716151903652	0.165465772501619	0.243165021167017	0.0245819121473164	0.105458137722723	0.252556270906798	0.0746443730255976	0.225062641352412	0.254712507705474	0.0772117697663183	0.244303983695156	0.252534561538485	0.0303828219765775	0.156325355168646
ENSG00000043355.11	-1.49023530689212	5.67945411319018e-27	4.99673640000044e-24	-1.49023530689212	1.02092276766211e-35	8.62271369567415e-33	-1.49023530689212	1.84674187269322e-35	1.56020140372614e-32	-1.49023530689212	1.0825741561297e-28	8.79175127179946e-26	-1.49023530689212	0	0	-1.49023530689212	5.67945411319018e-27	4.99815626352874e-24	-1.49023530689212	0.0159716151903652	0.243677555885539	-1.33211211877851	0.0159716151903652	0.165465772501619	-1.55651084298869	1.41986352829754e-27	1.00709736842538e-24	-1.54251116070685	2.18246352403073e-06	0.00098672835880285	-1.54215611815701	2.4315940713865e-06	0.00118220792477967	-1.54322098164783	0.0303828219765775	0.156325355168646
ENSG00000043591.5	-2.49908290706581	0.00107716014975138	0.0220192843387597	-2.49908290706581	7.52188711475027e-08	1.61522217744023e-06	-2.49908290706581	2.33414466038271e-07	4.98982483521693e-06	-2.49908290706581	1.77557495343464e-08	3.88108334800957e-07	-2.49908290706581	0.00107672512511292	0.0220103909161973	-2.49908290706581	0.0010767251251131	0.0220166453488547	-2.49908290706581	0.0159716151903652	0.243677555885539	-2.48662160109635	0.0159716151903652	0.165465772501619	-2.58366335860293	0.000269290037437845	0.00466374745826533	-2.54062608177136	0.00192342374268128	0.0448395506282245	-2.39253194363624	0.0053607636346782	0.0821891648699023	-2.56753196137694	0.0303828219765775	0.156325355168646
ENSG00000044115.20	-0.72910240400206	1.373757453517e-05	0.000540165523854963	-0.72910240400206	1.10548342162506e-10	4.40420423539871e-09	-0.72910240400206	3.15721063419931e-10	1.26055663147304e-08	-0.72910240400206	5.85491282906166e-11	2.30216916919249e-09	-0.72910240400206	1.37375037650989e-05	0.000540162741154678	-0.72910240400206	1.37375037649743e-05	0.000540316232811958	-0.72910240400206	0.0319556311743812	0.243677555885539	-0.572104737484635	0.0319556311743812	0.165465772501619	-0.789485458005209	3.4343936337925e-06	0.000109074035126959	-0.777137322223046	0.000671237577589539	0.0241988074414755	-0.789840901089487	0.000395369009215347	0.0181751539267925	-0.777143084312573	0.0303828219765775	0.156325355168646
ENSG00000044574.7	-1.22650612643555	0.00218301626936955	0.038508261092513	-1.22650612643555	1.76153797546714e-06	2.51656795344983e-05	-1.22650612643555	4.83081608961605e-06	6.94565463776587e-05	-1.22650612643555	5.18699299139938e-07	7.19129067717648e-06	-1.22650612643555	0.00218122983447455	0.0384767485003594	-1.22650612643555	0.00218122983447466	0.0384876819832408	-1.22650612643555	0.0319556311743812	0.243677555885539	-1.00744277886066	0.0319556311743812	0.165465772501619	-1.39221122101243	0.000545754067342388	0.00825077396835654	-1.3861181600888	0.00536101154483499	0.078204480156931	-1.15712861150862	0.0167619098292941	0.135531547342414	-1.38634577911435	0.0303828219765775	0.156325355168646
ENSG00000047617.14	-1.13803689988318	0.00029435462028686	0.0075428371448508	-1.13803689988318	5.83109368539449e-09	1.57850696368083e-07	-1.13803689988318	1.70290293684066e-08	4.61707483042511e-07	-1.13803689988318	1.82161629771395e-09	4.97586392318629e-08	-1.13803689988318	0.000294322130139801	0.00754200458483241	-1.13803689988318	0.000294322130139915	0.00754414770714218	-1.13803689988318	0.0319556311743812	0.243677555885539	-0.978791638081576	0.0319556311743812	0.165465772501619	-1.20379080947194	7.35886550717151e-05	0.00156979909183685	-1.18777837556949	0.0010768771691515	0.0317220679074601	-1.19431525596284	0.000936448654173747	0.0299224387667227	-1.19548107292099	0.0303828219765775	0.156325355168646
ENSG00000047644.18	0.754089543776355	0.0678824647574648	0.347307546245183	0.754089543776355	0.00010274131078102	0.000739142343148632	0.754089543776355	0.000283481170200695	0.00198389854069214	0.754089543776355	2.65837474386402e-05	0.000190490716748538	0.754089543776355	0.066173921202318	0.338566112475635	0.754089543776355	0.0708737534493775	0.358453083238428	0.754089543776355	0.0326138761739379	0.246913587455252	0.96720785965761	0.0159716151903652	0.165465772501619	0.64094243979805	0.0213915197398315	0.0977623676324478	0.647915050393594	0.0326138761739379	0.163688285496073	0.735491694743357	0.0182098240540938	0.139471054242131	0.645620202054244	0.0303828219765775	0.156325355168646
ENSG00000047932.13	0.729655896456622	0.123826520701521	0.438181106773579	0.729655896456622	0.00148122569148278	0.00646200009827662	0.729655896456622	0.00352388985633994	0.0147557648009032	0.729655896456622	0.000478211771972634	0.00204194976040489	0.729655896456622	0.132649729018363	0.449294037251	0.729655896456622	0.114552497037767	0.408831241962603	0.729655896456622	0.0672903782654979	0.330079450501322	0.788368301607936	0.0319556311743812	0.165465772501619	0.661886102759105	0.0672548088874333	0.184670805553799	0.675160678539283	0.0672903782654979	0.21545353710016	0.788209482582133	0.0369180359127299	0.182285461342102	0.676856916670382	0.0303828219765775	0.156325355168646
ENSG00000047936.10	4.0985986946271	0.00265670451242043	0.0446934547032932	4.0985986946271	2.61395062744836e-08	6.22023331354304e-07	4.0985986946271	7.72224790327928e-08	1.83880042801761e-06	4.0985986946271	6.64640211683907e-09	1.60754617064212e-07	4.0985986946271	0.0026540589046028	0.0446489172652293	4.0985986946271	0.00265405890460284	0.0446616046203638	4.0985986946271	0.0319556311743812	0.243677555885539	4.77103298247731	0.0319556311743812	0.165465772501619	4.1319936161566	0.000679486104804534	NA	3.95090548185098	0.000886354587690344	0.0280316777150421	3.04009530251513	0.000664176128105107	0.0245300110024863	4.26374821260466	0.0265187219594307	0.156325355168646
ENSG00000048392.11	1.16153501764709	0.0168032134323592	0.161935121690673	1.16153501764709	7.86004843447306e-06	8.91805065523368e-05	1.16153501764709	2.19551327321969e-05	0.000247779968458426	1.16153501764709	1.83443964353513e-06	2.09823714877514e-05	1.16153501764709	0.0166976291499188	0.160917589913526	1.16153501764709	0.0166976291499188	0.160963315963229	1.16153501764709	0.0319556311743812	0.243677555885539	1.22032192284118	0.0319556311743812	0.165465772501619	1.09649144714137	0.00420080335808981	0.035701585404275	1.10816283450664	0.0110460086767932	0.108816580812756	1.21647073603928	0.00605838989593794	0.0877635480055592	1.11057815367467	0.0303828219765775	0.156325355168646
ENSG00000048405.9	0.580893301799999	0.00544772038724804	0.0745486817736503	0.580893301799999	2.27824236246566e-06	3.13184163303791e-05	0.580893301799999	6.42108360263477e-06	8.85881761786599e-05	0.580893301799999	5.56899656533337e-07	7.62082712099897e-06	0.580893301799999	0.00543660136699942	0.0743965248633783	0.580893301799999	0.00543660136699966	0.0744176652445883	0.580893301799999	0.0319556311743812	0.243677555885539	0.73209455867563	0.0319556311743812	0.165465772501619	0.518455896890654	0.00136193009681201	0.0161337063591029	0.531375109841733	0.0067074387705858	0.0880142721839958	0.530394561796353	0.007236686252909	0.095615002086717	0.532265985834214	0.0303828219765775	0.156325355168646
ENSG00000048707.13	-0.0874089084770795	0.0678824647574648	0.347307546245183	-0.0874089084770795	0.0108808721264992	0.0325031884029228	-0.0874089084770795	0.0214270846693657	0.0616273084914317	-0.0874089084770795	0.00673288092288119	0.018075623736381	-0.0874089084770795	0.066173921202318	0.338566112475635	-0.0874089084770795	0.0737427927101071	0.358453083238428	-0.0874089084770795	0.226326467248952	0.516468535173632	0.0859488860399363	0.0159716151903652	0.165465772501619	-0.15604032687117	0.101361004615234	0.233742716235106	-0.146777551276168	0.226326467248952	0.401622063192813	-0.147665056065032	0.212780163386019	0.396420604860145	-0.146789201849502	0.0303828219765775	0.156325355168646
ENSG00000048991.16	0.198501460800164	0.123826520701521	0.438181106773579	0.198501460800164	0.0471727739704272	0.107236155006361	0.198501460800164	0.0803696053405067	0.176637506180733	0.198501460800164	0.0323936096110469	0.0672028951598796	0.198501460800164	0.132649729018363	0.449294037251	0.198501460800164	0.114552497037767	0.408831241962603	0.198501460800164	0.296972530428023	0.567935420703533	0.368350398044841	0.0319556311743812	0.165465772501619	0.13056742661157	0.22192435189182	0.378536940281649	0.140876045936613	0.284682410709587	0.462414611750918	0.139926083010296	0.296972530428023	0.479702578341681	0.140906150717893	0.0303828219765775	0.156325355168646
ENSG00000049167.13	0.809318471969136	0.0528376507184014	0.321807073058617	0.809318471969136	7.42080572377317e-05	0.000568130213406347	0.809318471969136	0.000198603270689634	0.00149097431270722	0.809318471969136	1.81944722874312e-05	0.000139244756197575	0.809318471969136	0.0517999083389169	0.315481080663297	0.809318471969136	0.0517999083389167	0.315570727193441	0.809318471969136	0.0319556311743812	0.243677555885539	0.914914124263742	0.0319556311743812	0.165465772501619	0.752135424207775	0.0132094126796004	0.0738163654633513	0.764937936496197	0.019495191060558	0.13466000887432	0.79949846221277	0.0158304664498293	0.132628037241906	0.770668512483051	0.0303828219765775	0.156325355168646
ENSG00000049245.12	0.711203358713154	0.0758902976845385	0.368797154340399	0.711203358713154	0.000197351299690552	0.00125250156085543	0.711203358713154	0.000513196989767021	0.00318988629219224	0.711203358713154	5.13832166021258e-05	0.000326991144832395	0.711203358713154	0.073757733997169	0.358433729194528	0.711203358713154	0.073757733997169	0.358453083238428	0.711203358713154	0.0319556311743812	0.243677555885539	0.806220852241276	0.0319556311743812	0.165465772501619	0.653004320120726	0.0253193756171935	0.107057061880647	0.665375793554365	0.0279166592428485	0.154247397142169	0.715129825588344	0.0189725744211346	0.141647134799853	0.666318007612556	0.0303828219765775	0.156325355168646
ENSG00000049246.14	-1.35126630291027	1.05357689238344e-08	8.55626003179856e-07	-1.35126630291027	1.4871405792192e-14	1.16299901223013e-12	-1.35126630291027	3.9071922417303e-14	3.06779952927828e-12	-1.35126630291027	4.52110259875302e-14	3.42161581980896e-12	-1.35126630291027	1.05357687019136e-08	8.55625985157333e-07	-1.35126630291027	1.05357688822085e-08	8.55869132927403e-07	-1.35126630291027	0.0319556311743812	0.243677555885539	-1.15157691589272	0.0319556311743812	0.165465772501619	-1.43441925464451	2.63394223095859e-09	1.72452302298493e-07	-1.42631707590947	0.000138153663415317	0.00941272104837065	-1.41279548309687	0.00015445000663943	0.0101941830944731	-1.42993400889422	0.0303828219765775	0.156325355168646
ENSG00000049323.15	0.409415826079052	0.0678824647574648	0.347307546245183	0.409415826079052	0.000306720308095858	0.00178020871507533	0.409415826079052	0.000805369199558865	0.00454684396042425	0.409415826079052	9.11632721737129e-05	0.000518704524911869	0.409415826079052	0.066173921202318	0.338566112475635	0.409415826079052	0.0737427927101071	0.358453083238428	0.409415826079052	0.0481380545728098	0.308371404407069	0.594131471639609	0.0159716151903652	0.165465772501619	0.336160532705363	0.0218646124803563	0.0988945404209672	0.343686137315341	0.0460889613103691	0.186043336356712	0.346691267260274	0.0481380545728098	0.201977733638976	0.3431853205528	0.0303828219765775	0.156325355168646
ENSG00000050405.13	1.4248724050653	4.12954309943563e-05	0.0014178097974729	1.4248724050653	2.8864349027437e-10	1.05081160295574e-08	1.4248724050653	8.36478412357675e-10	3.06191690596299e-08	1.4248724050653	1.23621202858959e-10	4.53640326006793e-09	1.4248724050653	4.12947915064965e-05	0.00141778784172305	1.4248724050653	4.12947915065248e-05	0.00141819071773872	1.4248724050653	0.0319556311743812	0.243677555885539	1.51054580527975	0.0319556311743812	0.165465772501619	1.36483884313781	1.03238577485891e-05	0.000288576404686752	1.37723194070632	0.000690609657445223	0.0245726237315178	1.44216413608715	0.000368471092335225	0.0172580091727594	1.37793537391751	0.0303828219765775	0.156325355168646
ENSG00000050426.15	-0.253910838851154	0.0678824647574648	0.347307546245183	-0.253910838851154	0.000353927205964169	0.0020099981048772	-0.253910838851154	0.000920380353983041	0.00506628966809377	-0.253910838851154	0.00010848657277738	0.000601389861957045	-0.253910838851154	0.066173921202318	0.338566112475635	-0.253910838851154	0.0737427927101071	0.358453083238428	-0.253910838851154	0.0535092300281736	0.308371404407069	-0.0728021531706592	0.0159716151903652	0.165465772501619	-0.325083852276903	0.0211989185239209	0.0972655043115922	-0.316160208626069	0.0510588702644197	0.192320259119117	-0.317905384393791	0.0535092300281736	0.210162233942566	-0.31622898217753	0.0303828219765775	0.156325355168646
ENSG00000050438.16	1.70306817322553	5.453721107589e-09	4.58786140186222e-07	1.70306817322553	2.05241676599256e-15	1.768848163834e-13	1.70306817322553	5.43450556137635e-15	4.68498742701346e-13	1.70306817322553	7.11898189788303e-15	6.15502407708633e-13	1.70306817322553	5.45372103033515e-09	4.58786133687357e-07	1.70306817322553	5.45372109643535e-09	4.58916507082912e-07	1.70306817322553	0.0319556311743812	0.243677555885539	1.90717914257574	0.0319556311743812	0.165465772501619	1.63625894949456	1.36343027689725e-09	9.24688191379358e-08	1.63715259487835	6.12209769814374e-05	0.00593141401295844	1.61063211174099	8.02130223487567e-05	0.00720927338309826	1.63475695358048	0.0303828219765775	0.156325355168646
ENSG00000050748.17	0.640479276817701	0.0250229098657043	0.207443557838377	0.640479276817701	1.73282481239051e-05	0.00017440484055407	0.640479276817701	4.78534155706294e-05	0.000474735552027836	0.640479276817701	4.0492961072183e-06	4.10469934248268e-05	0.640479276817701	0.0247890828271303	0.205505097720792	0.640479276817701	0.0247890828271302	0.205563493675625	0.640479276817701	0.0319556311743812	0.243677555885539	0.767495604890564	0.0319556311743812	0.165465772501619	0.581515624061988	0.00625572746642608	0.046240229553179	0.594980038869654	0.0114237890074856	0.110426474886546	0.609947267595711	0.010005395422721	0.111489708435145	0.596402274895582	0.0303828219765775	0.156325355168646
ENSG00000051108.14	-1.16113451703785	1.77190446318288e-05	0.000681489303098478	-1.16113451703785	4.00718520739772e-10	1.42204564124711e-08	-1.16113451703785	1.13154249164422e-09	4.0370454334489e-08	-1.16113451703785	2.08005062615206e-10	7.28362669505816e-09	-1.16113451703785	1.77189268956157e-05	0.000681484774865074	-1.16113451703785	1.7718926895473e-05	0.000681678424333852	-1.16113451703785	0.0319556311743812	0.243677555885539	-0.948592141799039	0.0319556311743812	0.165465772501619	-1.26213211076433	4.42976115795719e-06	0.000137605518598367	-1.25352997313517	0.000763428849502264	0.0261335182015191	-1.20371084001526	0.00111647724374879	0.0333856161650972	-1.25469589339071	0.0303828219765775	0.156325355168646
ENSG00000051596.9	0.463590999558321	0.0420475166725082	0.283502796713794	0.463590999558321	0.000113672593657046	0.000802741409721917	0.463590999558321	0.000298927080549899	0.00206589398493666	0.463590999558321	2.93625405081026e-05	0.000205771670371253	0.463590999558321	0.0413891530744004	0.279060521849745	0.463590999558321	0.0413891530744005	0.279139819180131	0.463590999558321	0.0319556311743812	0.243677555885539	0.649539042931015	0.0319556311743812	0.165465772501619	0.39237160754304	0.010511879168127	0.0643238648468832	0.399727014800942	0.0237747059493568	0.145104293817242	0.395507348688484	0.0273532887648068	0.162490000483642	0.399600539635261	0.0303828219765775	0.156325355168646
ENSG00000052795.12	0.52341867907458	0.123826520701521	0.438181106773579	0.52341867907458	0.000873106194373372	0.00417852159886531	0.52341867907458	0.00214272252453943	0.00992683536758001	0.52341867907458	0.000259564834985913	0.00123245142584384	0.52341867907458	0.132649729018363	0.449294037251	0.52341867907458	0.114552497037767	0.408831241962603	0.52341867907458	0.0476939413181298	0.30751066767469	0.639335767191125	0.0319556311743812	0.165465772501619	0.462222793112515	0.0476939413181298	0.152536123306082	0.47696589871191	0.047487429455718	0.187754024248263	0.508267242826326	0.03766949021471	0.183392309783019	0.47897228992098	0.0303828219765775	0.156325355168646
ENSG00000052850.5	-1.59616580624998	0.000135943884184646	0.00393213029391616	-1.59616580624998	6.88286100148489e-09	1.83268108507381e-07	-1.59616580624998	1.96895666788621e-08	5.24726347958889e-07	-1.59616580624998	2.48733942174513e-09	6.5980115439885e-08	-1.59616580624998	0.000135936954064442	0.00393192984256258	-1.59616580624998	0.000135936954064299	0.00393304713259185	-1.59616580624998	0.0319556311743812	0.243677555885539	-1.37599692080491	0.0319556311743812	0.165465772501619	-1.66322455841311	3.39859710461615e-05	0.000812560653256752	-1.64681126332114	0.00181196184695558	0.0433413886404856	-1.72425333398971	0.00145082580381352	0.039410531439907	-1.67035249835376	0.0303828219765775	0.156325355168646
ENSG00000053524.12	0.494280059952957	0.123826520701521	0.438181106773579	0.494280059952957	0.000623068659286473	0.00319012966557562	0.494280059952957	0.00155350077216237	0.00770222765465763	0.494280059952957	0.000178161414509631	0.000904732628035321	0.494280059952957	0.132649729018363	0.449294037251	0.494280059952957	0.114552497037767	0.408831241962603	0.494280059952957	0.0400174445231438	0.277994750596758	0.678769919307939	0.0319556311743812	0.165465772501619	0.425476184168093	0.0376608089307324	0.133214277088969	0.43298162997311	0.0370204289098047	0.171245834210246	0.42294315142173	0.0400174445231438	0.187313136503822	0.432826906071689	0.0303828219765775	0.156325355168646
ENSG00000054118.13	0.176192584759679	0.123826520701521	0.438181106773579	0.176192584759679	0.0321225024012101	0.0783398750521541	0.176192584759679	0.0571568879836576	0.134313599366136	0.176192584759679	0.0205542976125126	0.0458875020182071	0.176192584759679	0.132649729018363	0.449294037251	0.176192584759679	0.114552497037767	0.408831241962603	0.176192584759679	0.29270715885364	0.567487986336848	0.344002513351082	0.0319556311743812	0.165465772501619	0.108779174276311	0.133019044479155	0.275707195198912	0.119258411069126	0.29270715885364	0.470539345738105	0.118794636299638	0.273747386693017	0.457330199150208	0.119272293243864	0.0303828219765775	0.156325355168646
ENSG00000054219.10	-1.25342323121785	0.00989831392933878	0.113055882669427	-1.25342323121785	4.52306992166272e-06	5.65785671776708e-05	-1.25342323121785	1.26493648116885e-05	0.000158087120821108	-1.25342323121785	1.09503708466048e-06	1.36733932836227e-05	-1.25342323121785	0.00986163327255762	0.112636624906348	-1.25342323121785	0.00986163327255772	0.112668631524837	-1.25342323121785	0.0319556311743812	0.243677555885539	-1.05689208775591	0.0319556311743812	0.165465772501619	-1.27791724542298	0.0024745784823347	0.0247852965186511	-1.25408837840014	0.01264403394052	0.11590913231672	-1.45208927322109	0.00469978962898155	0.0772484488355793	-1.2600676707844	0.0303828219765775	0.156325355168646
ENSG00000054598.6	-1.36984504233662	2.45008209103304e-15	5.38890451585028e-13	-1.36984504233662	1.85226604621519e-22	3.76063438133017e-20	-1.36984504233662	4.00603128878706e-22	8.13571027408379e-20	-1.36984504233662	8.55857193380217e-20	1.68891819048816e-17	-1.36984504233662	2.66453525910038e-15	5.68299616120247e-13	-1.36984504233662	2.45008209103303e-15	5.39043581715714e-13	-1.36984504233662	0.0319556311743812	0.243677555885539	-1.18089805678759	0.0319556311743812	0.165465772501619	-1.44478786398114	6.12520522758261e-16	1.08613925613686e-13	-1.4368631913254	1.83187100348336e-05	0.00307071011623588	-1.43464200049337	2.01821000147364e-05	0.00333020417508787	-1.43856616282817	0.0303828219765775	0.156325355168646
ENSG00000054654.16	0.385545480868991	0.0708554262484517	0.355144024555223	0.385545480868991	0.00019104130680357	0.00121831386081467	0.385545480868991	0.000497045405440139	0.00310502691756911	0.385545480868991	4.97532839851238e-05	0.000318249194591302	0.385545480868991	0.0689948765705567	0.345817838799582	0.385545480868991	0.0689948765705568	0.358453083238428	0.385545480868991	0.0319556311743812	0.243677555885539	0.546522114591858	0.0319556311743812	0.165465772501619	0.323872669197478	0.0177138565621129	0.0875637392101506	0.333482338653413	0.0277197163816124	0.154143954343248	0.325520931876857	0.0262439549266305	0.160573967572434	0.333549084168703	0.0303828219765775	0.156325355168646
ENSG00000054690.13	-1.27366205778897	1.56041953175436e-12	2.44061173429581e-10	-1.27366205778897	2.81196184752737e-19	4.09479823520968e-17	-1.27366205778897	6.6203853645221e-19	9.77826288699799e-17	-1.27366205778897	1.30555401257696e-17	1.77850148229436e-15	-1.27366205778897	1.56052948341312e-12	2.44078370683467e-10	-1.27366205778897	1.56041953175345e-12	2.44130525408627e-10	-1.27366205778897	0.0319556311743812	0.243677555885539	-1.08254916697273	0.0319556311743812	0.165465772501619	-1.35048305767082	3.90104882938591e-13	4.91907809056566e-11	-1.34085270486676	3.5969652999195e-05	0.00446891200585882	-1.33900743738476	3.66146559617606e-05	0.00482234999479165	-1.34175452283698	0.0303828219765775	0.156325355168646
ENSG00000054793.13	-0.65553773946324	0.00737956614887473	0.092915646531598	-0.65553773946324	1.49892510163582e-06	2.19943040451983e-05	-0.65553773946324	4.56080635975361e-06	6.61598840139807e-05	-0.65553773946324	3.18914370282874e-07	4.77579924008715e-06	-0.65553773946324	0.00735916950585969	0.0926588337007915	-0.65553773946324	0.0073591695058597	0.0926851634664655	-0.65553773946324	0.0159716151903652	0.243677555885539	-0.528224198550936	0.0159716151903652	0.165465772501619	-0.711079015388516	0.00184489153721868	0.0201835402558314	-0.698765915234875	0.00642157387924262	0.0857875154354734	-0.69202252254698	0.00721450935887867	0.0954592418188289	-0.698305437272978	0.0303828219765775	0.156325355168646
ENSG00000055130.15	0.517381622949647	0.123826520701521	0.438181106773579	0.517381622949647	0.00250162918131281	0.00986587601109826	0.517381622949647	0.00578223866335608	0.0217225569810155	0.517381622949647	0.000863152253962488	0.00330770596051142	0.517381622949647	0.132649729018363	0.449294037251	0.517381622949647	0.114552497037767	0.408831241962603	0.517381622949647	0.0871380125926672	0.353490708144893	0.618093362471214	0.0319556311743812	0.165465772501619	0.458269903340645	0.0871380125926672	0.213155681615889	0.471313103801242	0.0731687014491421	0.223256359097277	0.516328853978721	0.0514925531690668	0.207064885037911	0.472127328506447	0.0303828219765775	0.156325355168646
ENSG00000055332.16	0.857208740573916	0.120529880717873	0.438181106773579	0.857208740573916	0.0011266405017383	0.0051446830004767	0.857208740573916	0.00271306851123278	0.0119754900785261	0.857208740573916	0.000354743979487466	0.00159381936749289	0.857208740573916	0.115190698765996	0.449294037251	0.857208740573916	0.114552497037767	0.408831241962603	0.857208740573916	0.0658419089292793	0.325903994249559	0.886873237208084	0.0319556311743812	0.165465772501619	0.780038171971056	0.0594029333630732	0.172063320510396	0.793086184604506	0.0658419089292793	0.21348587020192	0.961254819960094	0.0301324701794683	0.168055955284011	0.794758943243064	0.0303828219765775	0.156325355168646
ENSG00000056097.15	0.481062565808897	0.0970243637088551	0.420326105808879	0.481062565808897	0.000296888488598764	0.00173267010413568	0.481062565808897	0.000761821487689217	0.00434406901767925	0.481062565808897	7.94947316343585e-05	0.000463203368028678	0.481062565808897	0.0935509549168132	0.405278706005029	0.481062565808897	0.0935509549168131	0.40531071154831	0.481062565808897	0.0319556311743812	0.243677555885539	0.6104482627451	0.0319556311743812	0.165465772501619	0.42295784139366	0.030442166316399	0.118206431843992	0.434842931762541	0.0300287174332233	0.158428354827189	0.447753308694528	0.0242560909272138	0.155198635773913	0.435143045103286	0.0303828219765775	0.156325355168646
ENSG00000057019.15	1.2524963935346	0.000626225817630537	0.0142333241542183	1.2524963935346	2.84759975896076e-08	6.71180637918109e-07	1.2524963935346	8.27457645637681e-08	1.95708095560061e-06	1.2524963935346	8.11593332327032e-09	1.91258852813452e-07	1.2524963935346	0.00062607877343801	0.0142299820249124	1.2524963935346	0.000626078773438184	0.0142340255907297	1.2524963935346	0.0319556311743812	0.243677555885539	1.36040828527922	0.0319556311743812	0.165465772501619	1.20357129004064	0.000156556454407634	0.00299445002627097	1.2137005112857	0.00182224295324388	0.0434283648668762	1.2265987800357	0.00154424176418712	0.0410779978607004	1.21402400522435	0.0303828219765775	0.156325355168646
ENSG00000057608.16	0.627922376850701	0.0969416794917611	0.420054086285355	0.627922376850701	0.000408615984147942	0.0022675233916646	0.627922376850701	0.00103456913233053	0.00555725703050692	0.627922376850701	0.000113187086120542	0.000623030584837134	0.627922376850701	0.0934741402827186	0.405029031822205	0.627922376850701	0.0934741402827185	0.405061000597312	0.627922376850701	0.0380086273912607	0.270219584971876	0.728207179320048	0.0319556311743812	0.165465772501619	0.570037906898534	0.0380086273912607	0.133931042037142	0.582068396875037	0.0357652375883883	0.169030562341542	0.625940073588939	0.0242354198729403	0.155114031253446	0.582456385819703	0.0303828219765775	0.156325355168646
ENSG00000057657.15	2.06979531222727	0.00262280676360057	0.0442336779659952	2.06979531222727	2.42279737080228e-07	4.5152132819497e-06	2.06979531222727	7.47757528079696e-07	1.37933508738614e-05	2.06979531222727	5.41232115340792e-08	1.02127936688301e-06	2.06979531222727	0.00262022822283281	0.0441901908347562	2.06979531222727	0.00262022822283291	0.0442027478390207	2.06979531222727	0.0159716151903652	0.243677555885539	2.27287609311467	0.0159716151903652	0.165465772501619	1.8457331735044	0.000655701690900143	0.00951577995242381	1.85404124513131	0.00735402190005803	0.0919952526793912	2.24815771216809	0.0021799083073032	0.0511473601608525	1.83965255505593	0.0303828219765775	0.156325355168646
ENSG00000057663.14	0.908951795491755	0.0335549489609283	0.252139767725979	0.908951795491755	2.45287349509619e-05	0.000230290901951783	0.908951795491755	6.7262769162758e-05	0.000621586742522498	0.908951795491755	5.7924744345615e-06	5.48466805765767e-05	0.908951795491755	0.0331350798263257	0.248984772431625	0.908951795491755	0.0331350798263258	0.249055523491753	0.908951795491755	0.0319556311743812	0.243677555885539	0.987509861057539	0.0319556311743812	0.165465772501619	0.845028521364022	0.00838873724023206	0.0565550392239487	0.858154846107447	0.0148172951805092	0.121583563134241	0.94031306743129	0.00869394011673969	0.104436920153124	0.861268781164587	0.0303828219765775	0.156325355168646
ENSG00000058091.16	0.778632555580972	0.0694121967573559	0.351219394807469	0.778632555580972	0.000115965340531369	0.000814844647361016	0.778632555580972	0.000306683015775902	0.00210648844754563	0.778632555580972	2.90887900627326e-05	0.000204259994072032	0.778632555580972	0.0676262381600186	0.342182606937166	0.778632555580972	0.0676262381600184	0.358453083238428	0.778632555580972	0.0319556311743812	0.243677555885539	0.878284314552907	0.0319556311743812	0.165465772501619	0.721975668879773	0.017353049189339	0.0865010121083799	0.734404909450035	0.0227882480128925	0.143221603285882	0.774568207425545	0.0177119461250152	0.138348377997946	0.73733117036416	0.0303828219765775	0.156325355168646
ENSG00000058262.9	-0.788989461551223	0.0150873180459789	0.151267198737343	-0.788989461551223	2.49656625174501e-05	0.00023330621886086	-0.788989461551223	6.72765159512538e-05	0.000621586742522498	-0.788989461551223	6.46034524913863e-06	5.99445709542878e-05	-0.788989461551223	0.0150021722991125	0.150413517614321	-0.788989461551223	0.0150021722991127	0.150456258845944	-0.788989461551223	0.0319556311743812	0.243677555885539	-0.570554915583807	0.0319556311743812	0.165465772501619	-0.919487791196598	0.00377182951149472	0.0332683180177071	-0.912648598613009	0.011391131627972	0.110234776918765	-0.781568603014999	0.0256859662569376	0.15922549706366	-0.912828158518545	0.0303828219765775	0.156325355168646
ENSG00000058272.16	0.854941520416859	0.0735728365002166	0.363169475067233	0.854941520416859	0.00026978806637408	0.00160711242228455	0.854941520416859	0.000692456506488228	0.00403013884638685	0.854941520416859	7.27436416174102e-05	0.00043133445457782	0.854941520416859	0.0715677516317144	0.353271060939538	0.854941520416859	0.0715677516317143	0.358453083238428	0.854941520416859	0.0359884841848395	0.260953586388354	0.910771222619734	0.0319556311743812	0.165465772501619	0.786288547464201	0.0297632268670951	0.117011411306827	0.800065242152846	0.0359884841848395	0.169441099970574	0.917530781471052	0.0183932091250541	0.139972886799658	0.801284324406104	0.0303828219765775	0.156325355168646
ENSG00000058668.14	0.738979242125056	4.20203222687684e-05	0.00144035568945624	0.738979242125056	7.70971467993426e-10	2.56363189711515e-08	0.738979242125056	2.39628742898131e-09	7.95785955778527e-08	0.738979242125056	2.63313624174728e-10	8.93869320651025e-09	0.738979242125056	4.20196601331746e-05	0.00144033299303893	0.738979242125056	4.20196601330993e-05	0.00144074227544024	0.738979242125056	0.0159716151903652	0.243677555885539	0.926896942446001	0.0159716151903652	0.165465772501619	0.665875563043792	1.05050805671921e-05	0.000293160633598871	0.672067210737326	0.0011898596400677	0.0335856170309055	0.673475510322548	0.00131037604483095	0.0371796449967243	0.671828396654761	0.0303828219765775	0.156325355168646
ENSG00000058729.10	0.654340779641847	0.105935013216427	0.438181106773579	0.654340779641847	0.000284891841157127	0.0016779612903857	0.654340779641847	0.000732428226757993	0.00420255815739081	0.654340779641847	7.5878799201927e-05	0.000445991492195543	0.654340779641847	0.10180048780821	0.423452107720524	0.654340779641847	0.10180048780821	0.408831241962603	0.654340779641847	0.0319556311743812	0.243677555885539	0.773577268208405	0.0319556311743812	0.165465772501619	0.59920724344514	0.0264837533041067	0.109241242309252	0.611594108556149	0.0292404307494918	0.156489165462278	0.625974223114838	0.0272106668489556	0.162349292236382	0.613853003980012	0.0303828219765775	0.156325355168646
ENSG00000058866.14	-1.44030482838813	0.00202639497009281	0.0360466131369079	-1.44030482838813	4.78280974248114e-08	1.0675372908297e-06	-1.44030482838813	1.51853312648465e-07	3.36547095115239e-06	-1.44030482838813	9.95222581854192e-09	2.29913838247826e-07	-1.44030482838813	0.00202485563637012	0.036019230633492	-1.44030482838813	0.00202485563637003	0.0360294657925622	-1.44030482838813	0.0159716151903652	0.243677555885539	-1.33364331309163	0.0159716151903652	0.165465772501619	-1.513583551283	0.000506598742523203	0.00772052855324305	-1.48601496505969	0.001613989293051	0.0407466804982552	-1.43457717314269	0.00203359041711265	0.049143550571895	-1.48532511158311	0.0303828219765775	0.156325355168646
ENSG00000059145.18	-0.822417237616491	0.005664059406722	0.076664496392907	-0.822417237616491	3.11664691261344e-06	4.12330824309729e-05	-0.822417237616491	8.72738999486903e-06	0.000115279051958492	-0.822417237616491	7.72169122388785e-07	1.01875294661515e-05	-0.822417237616491	0.00565204017133514	0.0765018129600907	-0.822417237616491	0.00565204017133503	0.0765235515761328	-0.822417237616491	0.0319556311743812	0.243677555885539	-0.620332153625865	0.0319556311743812	0.165465772501619	-0.905948007210604	0.0014160148516805	0.0166125574225756	-0.896323774948849	0.00796625651219432	0.0952815250319619	-0.887586474216587	0.00843939185345659	0.103512424702007	-0.903015664753199	0.0303828219765775	0.156325355168646
ENSG00000059588.9	-0.190457305476789	0.0678824647574648	0.347307546245183	-0.190457305476789	0.00219230004299562	0.00884755646174552	-0.190457305476789	0.00511803088534099	0.01979776749459	-0.190457305476789	0.000883315718495668	0.00337074880322251	-0.190457305476789	0.066173921202318	0.338566112475635	-0.190457305476789	0.0737427927101071	0.358453083238428	-0.190457305476789	0.102701254117217	0.386481139461731	-0.0282259725591899	0.0159716151903652	0.165465772501619	-0.254211922099439	0.0576760593763538	0.168977511202027	-0.242476222971237	0.102701254117217	0.262061854824755	-0.24991154995255	0.0981567859858653	0.269908797917909	-0.242236655117552	0.0303828219765775	0.156325355168646
ENSG00000060642.10	-0.614933264687494	0.00764709042955137	0.0952053740683828	-0.614933264687494	5.72793613548982e-06	6.86799383877726e-05	-0.614933264687494	1.58985849912846e-05	0.000190143835561111	-0.614933264687494	1.42195960056079e-06	1.69057865798655e-05	-0.614933264687494	0.00762518911833499	0.0949327053264406	-0.614933264687494	0.00762518911833495	0.0949596812313399	-0.614933264687494	0.0319556311743812	0.243677555885539	-0.41057357679618	0.0319556311743812	0.165465772501619	-0.707111508083235	0.00191177260738784	0.0206629238701989	-0.70233983074943	0.00828108707004496	0.0960359159442521	-0.661099381194045	0.0122469518592629	0.120254704890512	-0.704786707321461	0.0303828219765775	0.156325355168646
ENSG00000060688.12	0.305084244958045	0.057662975209479	0.336392718694546	0.305084244958045	0.000638831375140681	0.00325269459515203	0.305084244958045	0.0015516427616799	0.00769662911447653	0.305084244958045	0.0002045231646729	0.00101444570168327	0.305084244958045	0.0564280331611698	0.32918724565855	0.305084244958045	0.0564280331611698	0.329280786907613	0.305084244958045	0.0645306967570248	0.321864908339267	0.471335323741707	0.0319556311743812	0.165465772501619	0.238201575630117	0.0144157438023697	0.0779045100786477	0.249642658418235	0.0618854671204675	0.208134227874426	0.24748650326049	0.0645306967570248	0.227842334704968	0.249755592129221	0.0303828219765775	0.156325355168646
ENSG00000060718.20	-1.56358102711163	4.81895680801759e-17	1.43313060565199e-14	-1.56358102711163	8.26304026685167e-25	2.32632126979431e-22	-1.56358102711163	1.72974214262562e-24	4.87118450591942e-22	-1.56358102711163	1.50246482569289e-21	4.01576516386144e-19	-1.56358102711163	0	0	-1.56358102711163	4.81895680801758e-17	1.43353784143858e-14	-1.56358102711163	0.0319556311743812	0.243677555885539	-1.39177883026566	0.0319556311743812	0.165465772501619	-1.62548557720315	1.2047392020044e-17	2.88848949798885e-15	-1.61344894536993	9.29303900163565e-06	0.00225607214659249	-1.63832309620219	6.9277872101452e-06	0.00190028303461658	-1.61412886007534	0.0303828219765775	0.156325355168646
ENSG00000060749.14	0.542578854250331	0.00173915284558752	0.0321279198027826	0.542578854250331	4.06661116965004e-07	7.03823728255414e-06	0.542578854250331	1.1567100844162e-06	2.01242781655309e-05	0.542578854250331	1.08012128097567e-07	1.84855512021771e-06	0.542578854250331	0.00173801892958991	0.0321069726144278	0.542578854250331	0.00173801892958999	0.0321160960733772	0.542578854250331	0.0319556311743812	0.243677555885539	0.696351988051327	0.0319556311743812	0.165465772501619	0.480174088499941	0.00043478821139688	0.00686586245139989	0.491656000767294	0.00471158277693997	0.0724260115223793	0.490491369692072	0.00441700036331051	0.0752350521560333	0.491890237456099	0.0303828219765775	0.156325355168646
ENSG00000060762.18	0.633044710692147	0.123826520701521	0.438181106773579	0.633044710692147	0.000691146778767159	0.00346805233689843	0.633044710692147	0.00171262605560976	0.00834292383414246	0.633044710692147	0.000201208648483567	0.00100248244755321	0.633044710692147	0.118944275856391	0.449294037251	0.633044710692147	0.114552497037767	0.408831241962603	0.633044710692147	0.0462620192788696	0.301302448202755	0.737902418209016	0.0319556311743812	0.165465772501619	0.567170435210342	0.0440822377501403	0.146022948671072	0.584883423345468	0.0462620192788696	0.186127195459067	0.636038502670918	0.0311627143021836	0.170439937444872	0.593572892009498	0.0303828219765775	0.156325355168646
ENSG00000061676.14	0.672606395364991	0.112667653044497	0.438181106773579	0.672606395364991	0.000695797018108869	0.00348572760336285	0.672606395364991	0.00172070614297674	0.00837397107046354	0.672606395364991	0.000204221810188821	0.00101422905805936	0.672606395364991	0.107996161284178	0.436202842332186	0.672606395364991	0.107996161284178	0.408831241962603	0.672606395364991	0.0490420136971512	0.308371404407069	0.755830091723559	0.0319556311743812	0.165465772501619	0.611689285280139	0.0490420136971512	0.15474368844608	0.624145571086798	0.0463956034930724	0.186231776651059	0.694079708417396	0.0281669132611242	0.164005245391728	0.624495370935514	0.0303828219765775	0.156325355168646
ENSG00000061794.12	0.765465029696447	0.123826520701521	0.438181106773579	0.765465029696447	0.00157993418458638	0.00679700898697407	0.765465029696447	0.00374077361400898	0.0154478106244673	0.765465029696447	0.000517098312148811	0.00216422811913224	0.765465029696447	0.132649729018363	0.449294037251	0.765465029696447	0.114552497037767	0.408831241962603	0.765465029696447	0.0717005897561457	0.34052135688282	0.81243079923806	0.0319556311743812	0.165465772501619	0.693399832955259	0.0696693555515226	0.188113867117934	0.706424353239878	0.0717005897561457	0.221544865517801	0.843709556307661	0.0363278239552588	0.181282457685928	0.709091688786338	0.0303828219765775	0.156325355168646
ENSG00000061918.12	0.991299296383728	0.0162614995009428	0.158596564416817	0.991299296383728	2.51030935603452e-06	3.40869337959286e-05	0.991299296383728	7.63005815118902e-06	0.000103039934917687	0.991299296383728	5.16991627049128e-07	7.17232470771507e-06	0.991299296383728	0.0161626043487746	0.157632051189088	0.991299296383728	0.0161626043487745	0.157676843626082	0.991299296383728	0.0159716151903652	0.243677555885539	1.14490619349583	0.0159716151903652	0.165465772501619	0.932428523085592	0.00406537487523571	0.0349343142358089	0.950456464266015	0.00588400048320848	0.0821165651544241	0.925703896200442	0.0065007216736272	0.090875480998053	0.971577531914803	0.0303828219765775	0.156325355168646
ENSG00000062282.14	3.29264462313812	2.12075143665859e-06	0.00010438150719125	3.29264462313812	5.35369060727542e-13	3.23905951784013e-11	3.29264462313812	1.69983775280502e-12	1.01706156308767e-10	3.29264462313812	2.78388140243204e-13	1.79591800475207e-11	3.29264462313812	2.1207497501452e-06	0.000104381424182555	3.29264462313812	2.12074975006419e-06	0.000104411085014232	3.29264462313812	0.0159716151903652	0.243677555885539	3.50160608568419	0.0159716151903652	0.165465772501619	3.23718007372359	5.30187859164647e-07	2.10382002950111e-05	3.18667733159822	8.45594645180861e-05	0.00728971612280203	3.2227050388757	0.000126449142499665	0.00917777435991558	3.05780209372247	0.0303828219765775	0.156325355168646
ENSG00000062716.12	0.80918221290458	0.00787449999018761	0.0970070404275446	0.80918221290458	2.26709288887367e-06	3.12057798882448e-05	0.80918221290458	6.43391237399607e-06	8.86436159498833e-05	0.80918221290458	5.31719056185822e-07	7.3284907776525e-06	0.80918221290458	0.00785127758638415	0.0967209604647033	0.80918221290458	0.00785127758638416	0.096748444516931	0.80918221290458	0.0319556311743812	0.243677555885539	0.951734316739627	0.0319556311743812	0.165465772501619	0.759246120920268	0.0019686249975469	0.021063421328247	0.768699816901107	0.00515257556736062	0.0766391187029744	0.74703129370149	0.00648019014988261	0.090875480998053	0.769259145728913	0.0303828219765775	0.156325355168646
ENSG00000063015.19	-0.966960615973105	0.110169112063144	0.438181106773579	-0.966960615973105	0.000674161786448453	0.00339573619295302	-0.966960615973105	0.00166726555518164	0.00817202070009577	-0.966960615973105	0.000198399023064792	0.000990353515842338	-0.966960615973105	0.105700645917315	0.43209965484088	-0.966960615973105	0.105700645917315	0.408831241962603	-0.966960615973105	0.0562189605151727	0.308371404407069	-0.759531586186493	0.0319556311743812	0.165465772501619	-1.0126738111309	0.0562189605151727	0.166745753223581	-0.98629318882835	0.03977970736725	0.175700705434425	-1.13529179403272	0.027542278015786	0.162653109974409	-1.01064879541805	0.0303828219765775	0.156325355168646
ENSG00000063322.13	0.312098628381077	0.0678824647574648	0.347307546245183	0.312098628381077	0.00276047535657913	0.0106616859619843	0.312098628381077	0.00632568479653548	0.0232679882597746	0.312098628381077	0.00116644808213283	0.00421522355882846	0.312098628381077	0.066173921202318	0.338566112475635	0.312098628381077	0.0737427927101071	0.358453083238428	0.312098628381077	0.116005478324918	0.406319278485881	0.48547755608542	0.0159716151903652	0.165465772501619	0.243839485095659	0.0642235196992534	0.179566329084663	0.253686047699813	0.105246968213004	0.264917318034425	0.250489863367536	0.116005478324918	0.290411111009106	0.253429671043603	0.0303828219765775	0.156325355168646
ENSG00000064012.21	0.440902599310594	0.123826520701521	0.438181106773579	0.440902599310594	0.00143808467726145	0.00631029882800822	0.440902599310594	0.00344394854119993	0.0144841969611079	0.440902599310594	0.000452934539048124	0.00195297381907313	0.440902599310594	0.132649729018363	0.449294037251	0.440902599310594	0.114552497037767	0.408831241962603	0.440902599310594	0.056762871456638	0.308371404407069	0.573470094649454	0.0319556311743812	0.165465772501619	0.380319388877288	0.056762871456638	0.167540556459508	0.39456845288952	0.0555140433820322	0.199135888293462	0.406575071872421	0.0510533870255378	0.206149636639704	0.396123773428653	0.0303828219765775	0.156325355168646
ENSG00000064199.6	0.603726939009267	0.00751644204816274	0.0940780520728846	0.603726939009267	3.82820338127464e-06	4.9258083117376e-05	0.603726939009267	1.07381382389289e-05	0.000137621491349767	0.603726939009267	9.2348773139447e-07	1.18826590179124e-05	0.603726939009267	0.00749528223877582	0.0938132095268237	0.603726939009267	0.00749528223877578	0.0938398673178324	0.603726939009267	0.0319556311743812	0.243677555885539	0.752562064272133	0.0319556311743812	0.165465772501619	0.537406937766642	0.00187911051204069	0.0204266272327386	0.556096344433563	0.00806350022342486	0.0954499013516697	0.557894894731747	0.00798618613477162	0.101275124488397	0.558989732212949	0.0303828219765775	0.156325355168646
ENSG00000064419.13	0.311913844727251	0.0232673851643857	0.198021296955262	0.311913844727251	0.000143028086371774	0.000965786290906072	0.311913844727251	0.000371794908284347	0.00246939630750745	0.311913844727251	4.79052385558246e-05	0.000308349495008536	0.311913844727251	0.023065157083168	0.196300198230993	0.311913844727251	0.0230651570831679	0.196355978538327	0.311913844727251	0.0586933877860259	0.308371404407069	0.487505281993317	0.0159716151903652	0.165465772501619	0.241459783357837	0.00581684629109643	0.0440285346435458	0.250041309790115	0.0586933877860259	0.204347564990249	0.253342622408598	0.0556635408497333	0.213452008028627	0.249969144071293	0.0303828219765775	0.156325355168646
ENSG00000064547.13	-0.866634901834793	0.00382365743140478	0.0581256491462289	-0.866634901834793	7.22642246374337e-07	1.16745149442954e-05	-0.866634901834793	2.06904676525226e-06	3.34100433707134e-05	-0.866634901834793	1.75590887387978e-07	2.83672653955407e-06	-0.866634901834793	0.00381817829096487	0.058042357533278	-0.866634901834793	0.00381817829096462	0.0580588507440343	-0.866634901834793	0.0319556311743812	0.243677555885539	-0.714322548720646	0.0319556311743812	0.165465772501619	-0.928241634214653	0.000955914357851196	0.012546283819353	-0.9150971030091	0.00442575171978437	0.0704418252249929	-0.92029657757894	0.00414040222089409	0.0720935163293521	-0.92011022637418	0.0303828219765775	0.156325355168646
ENSG00000064601.16	-0.807072931747016	0.000825155860395653	0.0177064695043234	-0.807072931747016	1.49752309883679e-07	2.94689657334007e-06	-0.807072931747016	4.25511586865892e-07	8.41732949083981e-06	-0.807072931747016	4.35355495295918e-08	8.41806894063489e-07	-0.807072931747016	0.000824900564685649	0.0177009912838795	-0.807072931747016	0.000824900564685734	0.0177060211653734	-0.807072931747016	0.0319556311743812	0.243677555885539	-0.597694367197085	0.0319556311743812	0.165465772501619	-0.911324607664645	0.000206288965098913	0.00373978386888051	-0.903672377301415	0.002822985979923	0.0555678349319233	-0.838742123069898	0.00496205948599215	0.0792192918741098	-0.904271402058485	0.0303828219765775	0.156325355168646
ENSG00000064607.16	-0.119338341067586	0.0678824647574648	0.347307546245183	-0.119338341067586	0.00160942379818898	0.00690290138101979	-0.119338341067586	0.00366025312487967	0.015194772442519	-0.119338341067586	0.00074679815406783	0.00293752664365541	-0.119338341067586	0.066173921202318	0.338566112475635	-0.119338341067586	0.0737427927101071	0.358453083238428	-0.119338341067586	0.1397621289712	0.434756426204507	0.0532635842173802	0.0159716151903652	0.165465772501619	-0.188101183802467	0.0214297997085988	0.0978379161232456	-0.17834945128106	0.1397621289712	0.305680852920196	-0.178933278925736	0.130375840209179	0.307226165464473	-0.17835968790184	0.0303828219765775	0.156325355168646
ENSG00000064726.9	0.915205510603781	0.0698382488398796	0.352436405708041	0.915205510603781	0.000206247815929933	0.00129842654542652	0.915205510603781	0.000534627486703896	0.00329593320101371	0.915205510603781	5.43134823652012e-05	0.000341419821417452	0.915205510603781	0.0680304272735716	0.343311388070527	0.915205510603781	0.0680304272735716	0.358453083238428	0.915205510603781	0.0326635297644722	0.247160786579458	0.970021410446587	0.0319556311743812	0.165465772501619	0.84748856520698	0.0248228335672378	0.1058251453009	0.860010357486852	0.0326635297644722	0.163790696143261	0.978242406803715	0.0174595622099699	0.137793362226999	0.861720541493426	0.0303828219765775	0.156325355168646
ENSG00000065060.16	-0.22795318394807	0.00772440608457453	0.0957278338970037	-0.22795318394807	2.35254546909044e-05	0.000222953310501996	-0.22795318394807	6.44331234614233e-05	0.000603499778549322	-0.22795318394807	7.21115920221589e-06	6.56591748834793e-05	-0.22795318394807	0.00770205995765094	0.095450867571907	-0.22795318394807	0.00770205995765095	0.0954779907168466	-0.22795318394807	0.0337661079805761	0.25201458548447	-0.0512475500657724	0.0159716151903652	0.165465772501619	-0.298201671246685	0.00193110152114363	0.0207819533329947	-0.289375376463109	0.0337661079805761	0.1660474893266	-0.288490081166255	0.0331363052150991	0.173967661558068	-0.289433351654522	0.0303828219765775	0.156325355168646
ENSG00000065135.10	0.778494115610592	0.0685096080206355	0.348741652207261	0.778494115610592	0.00015986574472948	0.00105453183911602	0.778494115610592	0.000418413263532994	0.00270543439718695	0.778494115610592	4.10728296233791e-05	0.000271695738564427	0.778494115610592	0.0667695317205721	0.339883959083867	0.778494115610592	0.0667695317205723	0.357656423908244	0.778494115610592	0.0319556311743812	0.243677555885539	0.864030127043842	0.0319556311743812	0.165465772501619	0.719494997289624	0.0226737966842419	0.100803353605602	0.731469931326115	0.0266792707583096	0.152007790042152	0.794359097604085	0.0171274020051589	0.137181591866121	0.732386801358883	0.0303828219765775	0.156325355168646
ENSG00000065308.4	0.473462600055521	0.0678824647574648	0.347307546245183	0.473462600055521	0.000582285499692032	0.00300830886371355	0.473462600055521	0.0014867860462333	0.00742022875295215	0.473462600055521	0.000184781816128665	0.000932521043871121	0.473462600055521	0.066173921202318	0.338566112475635	0.473462600055521	0.0737427927101071	0.358453083238428	0.473462600055521	0.0569563144694207	0.308371404407069	0.67654509791618	0.0159716151903652	0.165465772501619	0.380276062665705	0.0520996714310723	0.159742922689327	0.387200284151394	0.0569563144694207	0.201672140470853	0.428678403603752	0.0362960913473232	0.181188784057389	0.386920788517018	0.0303828219765775	0.156325355168646
ENSG00000065328.16	0.479788183007584	0.00241427262113093	0.0415802336012884	0.479788183007584	1.38325647286236e-06	2.05252708534706e-05	0.479788183007584	3.85889183830149e-06	5.73162127403416e-05	0.479788183007584	3.75169638529842e-07	5.49355542132983e-06	0.479788183007584	0.00241208773339607	0.0415426039891175	0.479788183007584	0.00241208773339607	0.0415544086599171	0.479788183007584	0.0319556311743812	0.243677555885539	0.634006393531157	0.0319556311743812	0.165465772501619	0.416361430719452	0.000603568155282732	0.00892662094472454	0.428703186620942	0.00788009082996497	0.0950459893382275	0.428363736271354	0.00779260160713874	0.100001958865284	0.428951880660291	0.0303828219765775	0.156325355168646
ENSG00000065534.18	1.97063542360767	4.89255872632996e-35	7.94664442357363e-32	1.97063542360767	9.37704230557195e-45	1.41425891630108e-41	1.97063542360767	1.45054462204803e-44	2.18835378301975e-41	1.97063542360767	3.43725486405004e-34	4.8385090969611e-31	1.97063542360767	0	0	1.97063542360767	4.89255872632997e-35	7.94890252760118e-32	1.97063542360767	0.0159716151903652	0.243677555885539	2.16312035378475	0.0159716151903652	0.165465772501619	1.89298139223694	1.22313968158249e-35	1.60165436919836e-32	1.89693010668263	6.02336484165928e-07	0.000489305726233406	1.91095702796258	5.05548284414121e-07	0.000667355332194415	1.89622489939517	0.0303828219765775	0.156325355168646
ENSG00000065613.13	0.807420161013218	0.0433829845830216	0.288241573149937	0.807420161013218	4.83316205236792e-05	0.00039957798252055	0.807420161013218	0.000130683387426337	0.00106486428918528	0.807420161013218	1.16421717012642e-05	9.70487388362395e-05	0.807420161013218	0.0426822926389698	0.283586094736264	0.807420161013218	0.0426822926389698	0.283666678045211	0.807420161013218	0.0319556311743812	0.243677555885539	0.897095788986295	0.0319556311743812	0.165465772501619	0.748352377519155	0.0128910788801903	0.0727295494816256	0.760667555272031	0.0173943641514595	0.128514024988028	0.818732467032821	0.0108457461457554	0.113884085143963	0.761216356729774	0.0303828219765775	0.156325355168646
ENSG00000065615.13	1.00164988866612	0.0185919279345681	0.171573297911397	1.00164988866612	9.02162111274192e-06	0.000100100646240434	1.00164988866612	2.51629605238709e-05	0.000276805671471186	1.00164988866612	2.10015405486612e-06	2.33762534889289e-05	1.00164988866612	0.0184627067038377	0.170380303070873	1.00164988866612	0.0184627067038376	0.170428718027936	1.00164988866612	0.0319556311743812	0.243677555885539	1.0823822588847	0.0319556311743812	0.165465772501619	0.935309067703755	0.00464798198364203	0.0380006691350019	0.948818861531226	0.011060648440185	0.108910002659743	1.03494282604206	0.00643115772834984	0.090634557470229	0.955934474418306	0.0303828219765775	0.156325355168646
ENSG00000065675.14	-4.71059937097576	1.6016201061351e-15	3.63636650978953e-13	-4.71059937097576	1.16213768972691e-22	2.40573895280233e-20	-4.71059937097576	2.76752305398235e-22	5.67503441001566e-20	-4.71059937097576	3.5963791081128e-20	7.59375448678017e-18	-4.71059937097576	1.77635683940025e-15	3.94818680673014e-13	-4.71059937097576	1.6016201061351e-15	3.63739981308381e-13	-4.71059937097576	0.0159716151903652	0.243677555885539	-4.56294045811438	0.0159716151903652	0.165465772501619	-4.72081990279071	4.00405026533775e-16	7.32913415772522e-14	-4.7035347974388	2.05912997532088e-05	0.00323595453326082	-4.87163939971946	3.53623895320245e-05	0.0046974152786534	-4.68381215592963	0.0303828219765775	0.156325355168646
ENSG00000065809.13	1.84922219869081	1.71532619384233e-09	1.5347081602958e-07	1.84922219869081	4.73645738378135e-16	4.32945011508845e-14	1.84922219869081	1.23677810050066e-15	1.13082208920668e-13	1.84922219869081	2.28345718475275e-15	2.09405353993305e-13	1.84922219869081	1.71532610337977e-09	1.53470807935863e-07	1.84922219869081	1.71532619273895e-09	1.53514425918811e-07	1.84922219869081	0.0319556311743812	0.243677555885539	1.9561435330808	0.0319556311743812	0.165465772501619	1.79071689423529	4.28831548460582e-10	3.09322010569682e-08	1.8044105597954	6.79420026454505e-05	0.00630485789051231	1.83966521278792	4.77868615400073e-05	0.00545273480980803	1.81025615312367	0.0303828219765775	0.156325355168646
ENSG00000065923.9	1.13095086203359	2.09246634750407e-08	1.5950334630884e-06	1.13095086203359	1.7716883049241e-14	1.37533818229678e-12	1.13095086203359	4.73909200268203e-14	3.67993978634732e-12	1.13095086203359	4.3249248897966e-14	3.29286835970921e-12	1.13095086203359	2.09246632243421e-08	1.59503344397828e-06	1.13095086203359	2.09246633108501e-08	1.59548669237713e-06	1.13095086203359	0.0319556311743812	0.243677555885539	1.30175273609403	0.0319556311743812	0.165465772501619	1.07041069531444	5.23116586876019e-09	3.2148063748702e-07	1.07965920313604	9.29648964862006e-05	0.00770004540660801	1.05746513630442	0.000139536554933343	0.00966979153527072	1.08023327272693	0.0303828219765775	0.156325355168646
ENSG00000066027.11	0.548015849975931	0.123826520701521	0.438181106773579	0.548015849975931	0.00196777417231876	0.00810564800009963	0.548015849975931	0.00462285301459872	0.0182745536141972	0.548015849975931	0.000650998808698558	0.00262175087653444	0.548015849975931	0.132649729018363	0.449294037251	0.548015849975931	0.114552497037767	0.408831241962603	0.548015849975931	0.072581786163046	0.342741162532771	0.652223197450452	0.0319556311743812	0.165465772501619	0.487525125503038	0.072581786163046	0.192498710426382	0.501801814873236	0.0664574693647362	0.214362891028191	0.54467064420123	0.0498899427618932	0.204397390040149	0.505033732606521	0.0303828219765775	0.156325355168646
ENSG00000066279.17	0.952095772094779	0.0206292613689577	0.183020542094395	0.952095772094779	8.28142780362251e-06	9.30820767096863e-05	0.952095772094779	2.31556250836755e-05	0.000258493634985365	0.952095772094779	1.91392705613249e-06	2.16689382253284e-05	0.952095772094779	0.0204702219473362	0.181607191999782	0.952095772094779	0.0204702219473363	0.181658797169188	0.952095772094779	0.0319556311743812	0.243677555885539	1.03236552941281	0.0319556311743812	0.165465772501619	0.891082457835966	0.00515731534223943	0.0405350351059545	0.90346204339131	0.0101434807615068	0.104396920750676	0.97690077362151	0.00571427346394204	0.084576853421107	0.903862499455972	0.0303828219765775	0.156325355168646
ENSG00000066379.14	-0.48861222721313	0.0645483770407769	0.347307546245183	-0.48861222721313	0.000282375979526221	0.00166593149139317	-0.48861222721313	0.00072079199924278	0.00415044924100511	-0.48861222721313	7.78002015940809e-05	0.000454803780913349	-0.48861222721313	0.0630026831350987	0.338566112475635	-0.48861222721313	0.0630026831350986	0.34734525463232	-0.48861222721313	0.042775568809031	0.289916517539859	-0.283728506819803	0.0319556311743812	0.165465772501619	-0.581074579874967	0.0161370942601942	0.0828662912794227	-0.574432843751584	0.0301942564819282	0.158446955811239	-0.536670046337394	0.042775568809031	0.19237336213812	-0.577238708150594	0.0303828219765775	0.156325355168646
ENSG00000066427.21	0.548201103760504	0.123826520701521	0.438181106773579	0.548201103760504	0.00138271904031426	0.00610286633282518	0.548201103760504	0.00331396770399635	0.014040985331215	0.548201103760504	0.000435675558395468	0.00188763516106884	0.548201103760504	0.132649729018363	0.449294037251	0.548201103760504	0.114552497037767	0.408831241962603	0.548201103760504	0.0612815891295862	0.314762521325273	0.656425904616118	0.0319556311743812	0.165465772501619	0.487470204678847	0.0612815891295862	0.174915575411292	0.501679602700833	0.0574712729168898	0.202477190204775	0.541045699109138	0.0434426234548819	0.193724652769862	0.504969324985971	0.0303828219765775	0.156325355168646
ENSG00000066468.22	-6.14243898916048	1.14404788572899e-16	3.17849619831154e-14	-6.14243898916048	1.17530011273549e-26	4.00265514200158e-24	-6.14243898916048	2.93326470550774e-26	9.99249739435952e-24	-6.14243898916048	6.07874525764235e-24	2.33368556572942e-21	-6.14243898916048	0	0	-6.14243898916048	1.14404788572899e-16	3.17939939401079e-14	-6.14243898916048	0.0159716151903652	0.243677555885539	-6.11341290693685	0.0159716151903652	0.165465772501619	-6.3032192045944	2.86011971432248e-17	6.406291828541e-15	-6.13343221762893	9.9907363579656e-08	0.000175845285513826	-6.03291370164651	6.69687739682732e-06	0.00188111738680347	-6.24533626437953	0.0303828219765775	0.156325355168646
ENSG00000066629.16	0.913211779833541	0.0122644421218982	0.132124334389734	0.913211779833541	5.12535550358441e-06	6.26003590124814e-05	0.913211779833541	1.44098609289221e-05	0.000175433187600471	0.913211779833541	1.19187884040301e-06	1.47086626038046e-05	0.913211779833541	0.012208151129243	0.131517913823452	0.913211779833541	0.0122081511292429	0.131555285714663	0.913211779833541	0.0319556311743812	0.243677555885539	1.02797898058062	0.0319556311743812	0.165465772501619	0.858999163706926	0.00306611053047454	0.0290452974737162	0.871070640064955	0.00784225514643492	0.0948661345634891	0.888280291790091	0.00707893045069991	0.0944498357859967	0.874472606752171	0.0303828219765775	0.156325355168646
ENSG00000066697.14	0.718256675657114	0.104584643636868	0.437288069384646	0.718256675657114	0.000540912196934583	0.0028376052269003	0.718256675657114	0.00135316274418773	0.00688653428541526	0.718256675657114	0.000154316014680866	0.000803745103598049	0.718256675657114	0.100553942251499	0.420351710679151	0.718256675657114	0.100553942251499	0.408831241962603	0.718256675657114	0.0436391419040873	0.292693306070339	0.796394317423294	0.0319556311743812	0.165465772501619	0.653876170838972	0.0409632523426716	0.140051706091444	0.667520212586292	0.0436391419040873	0.182312265555983	0.750422865817507	0.0261461609092169	0.160346418282105	0.670565275591305	0.0303828219765775	0.156325355168646
ENSG00000067048.16	0.38902605733759	0.123826520701521	0.438181106773579	0.38902605733759	0.00181874156754084	0.007613546431131	0.38902605733759	0.00429776590287363	0.0172539657165166	0.38902605733759	0.000591979796101287	0.00242523348752012	0.38902605733759	0.132649729018363	0.449294037251	0.38902605733759	0.114552497037767	0.408831241962603	0.38902605733759	0.0664897961315124	0.327715229999273	0.524729213828332	0.0319556311743812	0.165465772501619	0.329750480282525	0.0664897961315124	0.183478312844087	0.342076477823581	0.060537623607023	0.206728399062883	0.350493932088239	0.0540184154682853	0.210903566865362	0.342524090997075	0.0303828219765775	0.156325355168646
ENSG00000067066.16	0.910412261750552	0.026169814078331	0.213267319283659	0.910412261750552	1.78265717034273e-05	0.000178986239428372	0.910412261750552	4.91800725383628e-05	0.000486753660769803	0.910412261750552	4.17912312386989e-06	4.22615827397091e-05	0.910412261750552	0.0259141102226589	0.211183495697199	0.910412261750552	0.025914110222659	0.211243505215277	0.910412261750552	0.0319556311743812	0.243677555885539	0.996550998353569	0.0319556311743812	0.165465772501619	0.847656023065484	0.00654245351958276	0.0476551577987178	0.862530254373422	0.0130455003149017	0.116203777312462	0.93002317421941	0.00866417211609007	0.104436920153124	0.865317036784649	0.0303828219765775	0.156325355168646
ENSG00000067082.14	1.55972907044025	3.72185088309841e-22	2.12396976747629e-19	1.55972907044025	1.44772349338607e-30	8.26180582779644e-28	1.55972907044025	2.95342261757973e-30	1.68592538124058e-27	1.55972907044025	1.37204155904192e-25	7.42837372286412e-23	1.55972907044025	0	0	1.55972907044025	3.7218508830984e-22	2.12457331086274e-19	1.55972907044025	0.0159716151903652	0.243677555885539	1.71417803661986	0.0159716151903652	0.165465772501619	1.49391517654699	9.30462720774602e-23	4.28088294479623e-20	1.50980305045072	4.03110993666634e-06	0.00149370303460228	1.50924388131085	4.348798984953e-06	0.00158363764415849	1.51143151344252	0.0303828219765775	0.156325355168646
ENSG00000067334.13	0.692202035467804	0.0953986922112853	0.416530890413831	0.692202035467804	0.000356950480609562	0.00202390155694707	0.692202035467804	0.000908943877857861	0.0050177218097846	0.692202035467804	9.74631668875332e-05	0.000549808914996063	0.692202035467804	0.0920397906764631	0.401865215081373	0.692202035467804	0.0920397906764632	0.401896303261852	0.692202035467804	0.0349971636078871	0.25644697249422	0.785423056315411	0.0319556311743812	0.165465772501619	0.632953134659426	0.0333716141466339	0.124991196395632	0.645033127693382	0.0349971636078871	0.167613399673964	0.700335247726588	0.0238496730528213	0.153904352138295	0.646424806022878	0.0303828219765775	0.156325355168646
ENSG00000067369.13	0.244590702301139	0.123826520701521	0.438181106773579	0.244590702301139	0.00902938853579198	0.0278899267017624	0.244590702301139	0.0189575061353459	0.0558751726325204	0.244590702301139	0.00390705102508576	0.0114786951989267	0.244590702301139	0.132649729018363	0.449294037251	0.244590702301139	0.114552497037767	0.408831241962603	0.244590702301139	0.139538224840501	0.434756426204507	0.404909617086449	0.0319556311743812	0.165465772501619	0.179807864204926	0.0993664749910776	0.230892097157127	0.190599795328673	0.139538224840501	0.305523412103066	0.190361190589081	0.129911629257426	0.306678393770475	0.190653165060744	0.0303828219765775	0.156325355168646
ENSG00000067445.20	-0.42101940246905	0.0678824647574648	0.347307546245183	-0.42101940246905	0.000147718148092863	0.000991754752617104	-0.42101940246905	0.000402519404152698	0.00263289325955687	-0.42101940246905	3.93735026866714e-05	0.00026292584099591	-0.42101940246905	0.066173921202318	0.338566112475635	-0.42101940246905	0.0737427927101071	0.358453083238428	-0.42101940246905	0.0330852837485233	0.24905374914441	-0.257706485291446	0.0159716151903652	0.165465772501619	-0.477227809085379	0.0218928252242191	0.0989332529312137	-0.465834755262914	0.0330852837485233	0.164771110127932	-0.496627808694814	0.0272908715417745	0.162460681463872	-0.465278190408514	0.0303828219765775	0.156325355168646
ENSG00000067533.5	0.817341739230707	0.0375723468536847	0.268382985052622	0.817341739230707	3.09993601751429e-05	0.000278414074903506	0.817341739230707	8.46435823748243e-05	0.000751158446780952	0.817341739230707	7.35117325739459e-06	6.65038660367981e-05	0.817341739230707	0.0370462736121968	0.264625191922035	0.817341739230707	0.0370462736121967	0.26470038733532	0.817341739230707	0.0319556311743812	0.243677555885539	0.908951499265728	0.0319556311743812	0.165465772501619	0.755632974240493	0.00939308671342116	0.0604302778240999	0.770119675633717	0.0152714582708592	0.122706404206381	0.829574088813639	0.00995986732896051	0.111422892371936	0.772155217967055	0.0303828219765775	0.156325355168646
ENSG00000067560.10	0.455658157218514	0.000368025754682211	0.00906860987399425	0.455658157218514	1.25617377346106e-07	2.53819227049093e-06	0.455658157218514	3.49138421119936e-07	7.1179079077936e-06	0.455658157218514	4.31439136307457e-08	8.3576489570018e-07	0.455658157218514	0.000367974966689055	0.00906735678407343	0.455658157218514	0.000367974966689005	0.00906993334769182	0.455658157218514	0.0319556311743812	0.243677555885539	0.622310569886423	0.0319556311743812	0.165465772501619	0.389837865802398	9.20064386705528e-05	0.00189630207196288	0.399555606942947	0.00576985406666657	0.0811503995880269	0.39719724573894	0.00445649672840087	0.0755549326786916	0.399592792431463	0.0303828219765775	0.156325355168646
ENSG00000067715.13	1.48262375620331	0.00165431481303628	0.030857647771432	1.48262375620331	1.11234382201593e-07	2.29366599627602e-06	1.48262375620331	3.46767342339884e-07	7.07639907010696e-06	1.48262375620331	2.46834142817194e-08	5.19631398363414e-07	1.48262375620331	0.00165328881191051	0.0308385099500799	1.48262375620331	0.00165328881191044	0.0308472729649827	1.48262375620331	0.0159716151903652	0.243677555885539	1.70572554217698	0.0159716151903652	0.165465772501619	1.3533026587528	0.00041357870325907	0.00659208826365088	1.35570909386168	0.00436727094725755	0.0700920438275279	1.48652833339055	0.00239694788523524	0.0540068742739326	1.34816442876735	0.0303828219765775	0.156325355168646
ENSG00000067798.14	3.29975074124043	4.71144950530066e-83	4.97411281522117e-79	3.29975074124043	3.21868006413058e-95	3.39812147770586e-91	3.29975074124043	2.48008065814875e-95	2.61908917903799e-91	3.29975074124043	3.49423414312573e-60	3.68903769660499e-56	3.29975074124043	0	0	3.29975074124043	4.71144950530061e-83	4.97552625007271e-79	3.29975074124043	0.0159716151903652	0.243677555885539	3.47275709039743	0.0159716151903652	0.165465772501619	3.22843056488453	1.17786237632516e-83	1.00253756160916e-79	3.23844521461952	1.32300740128426e-08	3.99189133178928e-05	3.24450652868522	9.8010435635993e-09	8.92876374414466e-05	3.24050379830496	0.0303828219765775	0.156325355168646
ENSG00000067840.12	-1.4782215718407	0.00276827100442151	0.0459929045690338	-1.4782215718407	3.25932111138522e-07	5.79785722551802e-06	-1.4782215718407	9.39691008363935e-07	1.6777019262599e-05	-1.4782215718407	8.06350489649068e-08	1.43680089358144e-06	-1.4782215718407	0.00276539858344449	0.0459451021865906	-1.4782215718407	0.00276539858344431	0.0459581578632742	-1.4782215718407	0.0319556311743812	0.243677555885539	-1.29378093377327	0.0319556311743812	0.165465772501619	-1.59051212629543	0.000692067751105378	0.00990272494860603	-1.56236390692272	0.00261709586526301	0.0532008486720116	-1.48522053323058	0.00387706166060891	0.0693530795224105	-1.61843537912628	0.0303828219765775	0.156325355168646
ENSG00000067900.7	0.88463045672767	0.0302102328253744	0.236255209669548	0.88463045672767	1.99881117232437e-05	0.00019675943078615	0.88463045672767	5.50692085207731e-05	0.000534766323295287	0.88463045672767	4.6778036932133e-06	4.64027921648399e-05	0.88463045672767	0.0298697059849049	0.233592163656025	0.88463045672767	0.0298697059849049	0.233658540780436	0.88463045672767	0.0319556311743812	0.243677555885539	0.976953729694284	0.0319556311743812	0.165465772501619	0.827234267548693	0.0075525582063436	0.0528865480652354	0.839024118615897	0.0128598942574244	0.116074284876522	0.890439864871778	0.00872179314901541	0.104547669182948	0.840186933486002	0.0303828219765775	0.156325355168646
ENSG00000067955.13	0.824143220356377	0.0923578806873407	0.409606521888931	0.824143220356377	0.00048706910266171	0.0026135868113601	0.824143220356377	0.00122185750506173	0.00634230827338627	0.824143220356377	0.000138516361873653	0.000735421921287954	0.824143220356377	0.0892080928385076	0.395637235934696	0.824143220356377	0.0892080928385077	0.395666553725771	0.824143220356377	0.0449318144203488	0.297947859173575	0.877748784965981	0.0319556311743812	0.165465772501619	0.75477137924936	0.0395213465290297	0.137227039685682	0.76940466115195	0.0449318144203488	0.184487724022587	0.889471155039975	0.0230894701718352	0.152017674407522	0.770707899908282	0.0303828219765775	0.156325355168646
ENSG00000068078.17	-0.791802189390627	0.000162953722807436	0.00459381556352337	-0.791802189390627	1.03645153927791e-08	2.67212139827265e-07	-0.791802189390627	2.95981835778503e-08	7.66819310556519e-07	-0.791802189390627	3.66201856037873e-09	9.26030202423915e-08	-0.791802189390627	0.000162943765359413	0.00459353485389054	-0.791802189390627	0.000162943765359458	0.00459484014440202	-0.791802189390627	0.0319556311743812	0.243677555885539	-0.623683333952706	0.0319556311743812	0.165465772501619	-0.854689798768132	4.0738430701859e-05	0.000951289857116248	-0.841005550022645	0.00192269013129929	0.0448395506282245	-0.861872391012417	0.00180465690049313	0.0454698638301208	-0.84119771336535	0.0303828219765775	0.156325355168646
ENSG00000068366.19	1.10747749845207	0.0548762295954371	0.328078204365031	1.10747749845207	0.000137784968336878	0.000940313382816153	1.10747749845207	0.000360987771030716	0.00240974169151067	1.10747749845207	3.56636216631355e-05	0.00024229001654347	1.10747749845207	0.0537572473503327	0.32138800859857	1.10747749845207	0.0537572473503328	0.321479333630613	1.10747749845207	0.0319556311743812	0.243677555885539	1.12660515563845	0.0319556311743812	0.165465772501619	1.02731699806749	0.0198312394940319	0.0935662943200955	1.04053100464435	0.0317600993698404	0.161882321681777	1.22656086891295	0.0137190573988593	0.125603137511416	1.04208629254958	0.0303828219765775	0.156325355168646
ENSG00000068489.12	0.972942172215307	0.0147053135561252	0.148922156229057	0.972942172215307	5.26528629472473e-06	6.39312939120832e-05	0.972942172215307	1.48119788255128e-05	0.000179588866115761	0.972942172215307	1.21758867414014e-06	1.49647176102847e-05	0.972942172215307	0.0146244197789696	0.148102936994217	0.972942172215307	0.0146244197789695	0.14814502165545	0.972942172215307	0.0319556311743812	0.243677555885539	1.05805181692975	0.0319556311743812	0.165465772501619	0.911539251325738	0.0036763283890313	0.0327655173646492	0.92427160621505	0.00888136745952521	0.099235153116391	0.993103747994657	0.00538023620885056	0.0822127242786828	0.926362565268727	0.0303828219765775	0.156325355168646
ENSG00000068697.6	0.686371349801562	0.013976213098048	0.144401597715193	0.686371349801562	6.85120221406824e-06	7.96603164923188e-05	0.686371349801562	1.91800316884781e-05	0.000221730404648246	0.686371349801562	1.59606972893479e-06	1.86193438267724e-05	0.686371349801562	0.0139031331266078	0.143644201774287	0.686371349801562	0.0139031331266078	0.143685019449429	0.686371349801562	0.0319556311743812	0.243677555885539	0.833979829308102	0.0319556311743812	0.165465772501619	0.626781291683321	0.00349405327451201	0.0317698594598899	0.637173038947749	0.00789312368255532	0.0950459893382275	0.636852215862348	0.00867386690422453	0.104436920153124	0.638321705649745	0.0303828219765775	0.156325355168646
ENSG00000068796.16	0.795522015490857	0.0513014015898226	0.316918986123202	0.795522015490857	6.34086891020633e-05	0.00049958002626495	0.795522015490857	0.000170442096345821	0.00131913064013194	0.795522015490857	1.54023147145631e-05	0.000121759593859228	0.795522015490857	0.0503228754037695	0.310874053291572	0.795522015490857	0.0503228754037693	0.310962390697195	0.795522015490857	0.0319556311743812	0.243677555885539	0.901909594201097	0.0319556311743812	0.165465772501619	0.74270274252737	0.0128253503974556	0.072583359286064	0.753751973959436	0.017605245157474	0.129017041187642	0.778043352663342	0.0149331351160727	0.129272974200659	0.755018052925188	0.0303828219765775	0.156325355168646
ENSG00000068971.13	-0.994476772336705	0.00109111609557001	0.022281350442902	-0.994476772336705	2.79371251839193e-07	5.07451241506382e-06	-0.994476772336705	7.89916308897121e-07	1.44074459069224e-05	-0.994476772336705	7.96273429480191e-08	1.42004336684749e-06	-0.994476772336705	0.00109066972637761	0.0222722352731753	-0.994476772336705	0.00109066972637741	0.0222785641110419	-0.994476772336705	0.0319556311743812	0.243677555885539	-0.779979097059812	0.0319556311743812	0.165465772501619	-1.10568698145733	0.000272779023892501	0.00471902167044924	-1.09675025152504	0.00363731775335069	0.0639665181253289	-1.02020413668824	0.00593313960995021	0.0867912218288297	-1.10096891024547	0.0303828219765775	0.156325355168646
ENSG00000069018.17	-5.52708761870232	6.87962349185302e-07	3.7343582726565e-05	-5.52708761870232	2.43688757049774e-11	1.08784103702029e-09	-5.52708761870232	6.70767777329818e-11	3.00791639596244e-09	-5.52708761870232	3.24376893843e-11	1.36167358121172e-09	-5.52708761870232	6.87962171785905e-07	3.73435730810073e-05	-5.52708761870232	6.87962171700749e-07	3.73541845740475e-05	-5.52708761870232	0.0159716151903652	0.243677555885539	-5.83138984286651	0.0159716151903652	0.165465772501619	-5.78724197214798	1.71990587296325e-07	7.52663756517069e-06	-5.59285056686129	0.000200687316960392	0.0114138792279891	-5.04194142213071	0.0105399605512728	0.112761844447988	-5.82121395127022	0.0294010481903397	0.156325355168646
ENSG00000069535.13	-1.99106243997903	4.64516756920742e-06	0.000209131584698965	-1.99106243997903	5.81686991333953e-11	2.45646416440328e-09	-1.99106243997903	1.62647130284192e-10	6.87054007746482e-09	-1.99106243997903	3.95273816417527e-11	1.62377560966072e-09	-1.99106243997903	4.64515947762312e-06	0.000209131220405143	-1.99106243997903	4.64515947762053e-06	0.000209190646752288	-1.99106243997903	0.0319556311743812	0.243677555885539	-1.8076214750613	0.0319556311743812	0.165465772501619	-2.00946506903825	1.16129189230186e-06	4.21506863169605e-05	-1.98645039230436	0.000757601334906972	0.026018370397675	-2.18554935472131	0.000511211275195648	0.0212545144555261	-2.00197818330492	0.0303828219765775	0.156325355168646
ENSG00000069869.15	1.13460025831763	0.0135520670672708	0.141239830269212	1.13460025831763	4.89987626867287e-06	6.03270480542436e-05	1.13460025831763	1.37847214190637e-05	0.000168976843349997	1.13460025831763	1.13911065028812e-06	1.41567518427508e-05	1.13460025831763	0.0134833505493754	0.140523665770021	1.13460025831763	0.0134833505493756	0.14056359671933	1.13460025831763	0.0319556311743812	0.243677555885539	1.1995682416082	0.0319556311743812	0.165465772501619	1.07180129609332	0.00338801676681771	0.0310744662831562	1.08360524412059	0.0092770068691503	0.101337290126457	1.17901263721161	0.00513771186583946	0.0805594746239014	1.08496395577506	0.0303828219765775	0.156325355168646
ENSG00000069966.18	0.611289536235528	0.000227206848946587	0.00611143008344866	0.611289536235528	3.81663841038183e-08	8.71225081461756e-07	0.611289536235528	1.07320287095404e-07	2.46381715624134e-06	0.611289536235528	1.34624187770983e-08	3.0208179859557e-07	0.611289536235528	0.000227187491072645	0.00611090939362916	0.611289536235528	0.000227187491072567	0.00611264585852699	0.611289536235528	0.0319556311743812	0.243677555885539	0.77972966493517	0.0319556311743812	0.165465772501619	0.544022180652242	5.68017122366469e-05	0.0012639680358228	0.554526424916269	0.00306867539381691	0.0583987951907098	0.55283819336138	0.00351759067775981	0.0658060519973117	0.554721905201146	0.0303828219765775	0.156325355168646
ENSG00000069974.15	0.405979858623577	0.123826520701521	0.438181106773579	0.405979858623577	0.0030963515315542	0.011702069552312	0.405979858623577	0.00708430027566667	0.025464177352341	0.405979858623577	0.00108880132861892	0.00398648171558668	0.405979858623577	0.132649729018363	0.449294037251	0.405979858623577	0.114552497037767	0.408831241962603	0.405979858623577	0.0778846339244974	0.348536569315269	0.555039490782185	0.0319556311743812	0.165465772501619	0.337664510229229	0.0759338318975016	0.196925901948685	0.356117428573574	0.0778846339244974	0.229973626886525	0.364078678122303	0.0732898076215733	0.239243298485317	0.359497600360283	0.0303828219765775	0.156325355168646
ENSG00000070019.4	-1.78915254632665	0.0624600928623314	0.347307546245183	-1.78915254632665	4.41526662515755e-05	0.000371723902672255	-1.78915254632665	0.000125650748746272	0.00103464696462769	-1.78915254632665	1.0486582436402e-05	8.88540080837192e-05	-1.78915254632665	0.0610122892884963	0.338566112475635	-1.78915254632665	0.0610122892884963	0.341708862519858	-1.78915254632665	0.0179208306118837	0.243677555885539	-1.63627854082959	0.0159716151903652	0.165465772501619	-1.86425097093341	0.0163836303689203	NA	-1.77846577718871	0.0156150232155828	0.123669933064009	-1.8915162330526	0.0179208306118837	0.138932500646052	-1.90037765473104	0.0303828219765775	0.156325355168646
ENSG00000070087.13	0.830914724331008	0.048079011282694	0.305946239850051	0.830914724331008	6.99699764591373e-05	0.00054157479946286	0.830914724331008	0.000187368759494554	0.00142404302601097	0.830914724331008	1.71870377590403e-05	0.000133371665667819	0.830914724331008	0.0472190898516943	0.300471253330094	0.830914724331008	0.0472190898516945	0.300556634695001	0.830914724331008	0.0319556311743812	0.243677555885539	0.909343557329404	0.0319556311743812	0.165465772501619	0.767894916902649	0.0151548251042388	0.0799691840512885	0.781662125478041	0.0208453959324053	0.137930954726921	0.860102253193866	0.0120197528206735	0.119236189481685	0.782924966666159	0.0303828219765775	0.156325355168646
ENSG00000070214.15	0.716676382695064	0.123826520701521	0.438181106773579	0.716676382695064	0.00152713554822368	0.00661988649163273	0.716676382695064	0.003626843497887	0.0150881547210698	0.716676382695064	0.000495133642067224	0.00209555960157335	0.716676382695064	0.132649729018363	0.449294037251	0.716676382695064	0.114552497037767	0.408831241962603	0.716676382695064	0.0688341251638379	0.333235188606593	0.778306028213347	0.0319556311743812	0.165465772501619	0.649912980738282	0.0688341251638379	0.186913911734569	0.663144716829953	0.0675629079694218	0.21591445489385	0.770488101802295	0.0373573302464272	0.182858544010234	0.664454702660979	0.0303828219765775	0.156325355168646
ENSG00000070371.15	-0.670749762334731	0.00648722215113152	0.0847634255700137	-0.670749762334731	4.86918344447305e-06	6.0019152615323e-05	-0.670749762334731	1.350511756583e-05	0.000166224701694578	-0.670749762334731	1.23008068026475e-06	1.50831321508653e-05	-0.670749762334731	0.00647145768803592	0.084557443739405	-0.670749762334731	0.00647145768803583	0.0845814714288396	-0.670749762334731	0.0319556311743812	0.243677555885539	-0.462385050823407	0.0319556311743812	0.165465772501619	-0.7723320232113	0.00162180553778288	0.0183808226828748	-0.766471066298995	0.00756941021081847	0.0932729793718966	-0.704603344128664	0.0130577532729652	0.123397229028322	-0.768528264179083	0.0303828219765775	0.156325355168646
ENSG00000070501.11	0.509616947965772	0.0784468161234834	0.375844743295878	0.509616947965772	0.0002151743167615	0.00134380529382404	0.509616947965772	0.00055795101917504	0.00340164074778174	0.509616947965772	5.63753161569794e-05	0.000352195519742514	0.509616947965772	0.0761691267126626	0.364930083021505	0.509616947965772	0.0761691267126625	0.364950988016362	0.509616947965772	0.0319556311743812	0.243677555885539	0.64681007894009	0.0319556311743812	0.165465772501619	0.446140887504253	0.0196117040308709	0.0929605662195697	0.461770084032288	0.0285494530956197	0.155421809471564	0.474425132659028	0.0266341033064499	0.161093612810862	0.463714625208677	0.0303828219765775	0.156325355168646
ENSG00000070731.10	1.77645178813367	0.00693465337352	0.0887963650587476	1.77645178813367	3.74776809845199e-07	6.54541963596475e-06	1.77645178813367	1.16530052796325e-06	2.02403885288748e-05	1.77645178813367	7.71705250295043e-08	1.37972534800845e-06	1.77645178813367	0.00691664067567233	0.0885657173237242	1.77645178813367	0.00691664067567241	0.0885908839968932	1.77645178813367	0.0159716151903652	0.243677555885539	2.01909670909025	0.0159716151903652	0.165465772501619	1.74831665201872	0.00180174623193778	0.0198124829837362	1.7338763327391	0.00173366334338	0.0423072008745505	1.56761227403673	0.00554334242263491	0.0832723579718861	1.73955811522679	0.0303828219765775	0.156325355168646
ENSG00000070756.15	-0.256152902103792	0.0703371946807284	0.353611872781805	-0.256152902103792	0.000414893983720471	0.00229458144355321	-0.256152902103792	0.00104240263561526	0.00559648857824857	-0.256152902103792	0.000118850494128021	0.000648058357934351	-0.256152902103792	0.0685036025054052	0.34439370640515	-0.256152902103792	0.0685036025054054	0.358453083238428	-0.256152902103792	0.0464042056244528	0.302042170702935	-0.0634707354292023	0.0319556311743812	0.165465772501619	-0.338264357538238	0.0175842986701821	0.0871941497997407	-0.330025583030572	0.0411477629970226	0.177871858833425	-0.311511522962935	0.0464042056244528	0.199201297785389	-0.330115112417959	0.0303828219765775	0.156325355168646
ENSG00000070778.12	0.453440517546162	0.0759794917232198	0.369060724116813	0.453440517546162	0.000260668225727359	0.00156764727605616	0.453440517546162	0.000670573235508954	0.00392984941930761	0.453440517546162	6.97478476752778e-05	0.000417144501750544	0.453440517546162	0.0738419441524136	0.358677858472099	0.453440517546162	0.0738419441524137	0.358697263671373	0.453440517546162	0.0319556311743812	0.243677555885539	0.597109691849251	0.0319556311743812	0.165465772501619	0.390723331969547	0.018994872930805	0.0913675393899669	0.406180163945034	0.0312734161292676	0.160733327489803	0.409582495299679	0.0317884648140131	0.171434816082063	0.40719366746126	0.0303828219765775	0.156325355168646
ENSG00000070785.16	0.274689419497629	0.123826520701521	0.438181106773579	0.274689419497629	0.00690874073507153	0.0224301618300455	0.274689419497629	0.0148481998035652	0.0458626539998686	0.274689419497629	0.00283083473383784	0.00877209794613823	0.274689419497629	0.132649729018363	0.449294037251	0.274689419497629	0.114552497037767	0.408831241962603	0.274689419497629	0.123996997972226	0.42127057315906	0.43285489485862	0.0319556311743812	0.165465772501619	0.209964055601155	0.0861803687598483	0.211695298325959	0.222629802289878	0.117416279055061	0.280280987435962	0.220966719032955	0.123996997972226	0.299684242381438	0.222979986590107	0.0303828219765775	0.156325355168646
ENSG00000070831.15	0.847488058819552	0.0622783756810159	0.347307546245183	0.847488058819552	0.000159799058222972	0.00105442409824314	0.847488058819552	0.000417722770788824	0.00270543439718695	0.847488058819552	4.13012514332223e-05	0.000272694160103967	0.847488058819552	0.0608389404297415	0.338566112475635	0.847488058819552	0.0608389404297416	0.341644284862479	0.847488058819552	0.0319556311743812	0.243677555885539	0.914752444057448	0.0319556311743812	0.165465772501619	0.783532862648451	0.0232953607533516	0.102288636086749	0.796290856202591	0.0285510061666024	0.155421809471564	0.890831063322823	0.015569593920254	0.131748955604841	0.796794173539108	0.0303828219765775	0.156325355168646
ENSG00000070882.12	1.24383972634921	2.74020813343758e-11	3.34447946459737e-09	1.24383972634921	3.28976125074689e-18	3.99214418445521e-16	1.24383972634921	8.14856906729041e-18	9.89984986336742e-16	1.24383972634921	5.58955198917801e-17	6.7058744461076e-15	1.24383972634921	2.74020806045883e-11	3.34447937552532e-09	1.24383972634921	2.74020813340942e-11	3.34542982576533e-09	1.24383972634921	0.0319556311743812	0.243677555885539	1.38381422203313	0.0319556311743812	0.165465772501619	1.1832417598837	6.85052033359395e-12	6.74083281148958e-10	1.19669016787183	3.39625033216944e-05	0.00440151316507014	1.20197870359598	2.99777329520022e-05	0.00422106465119493	1.1977382392705	0.0303828219765775	0.156325355168646
ENSG00000070950.9	0.824858322208672	0.0308781454982522	0.2398305119265	0.824858322208672	2.02719551885128e-05	0.000198627533088375	0.824858322208672	5.58360097615914e-05	0.000540473126569465	0.824858322208672	4.74593547148366e-06	4.69369683748841e-05	0.824858322208672	0.0305224345631426	0.237064220921963	0.824858322208672	0.0305224345631428	0.237131584659852	0.824858322208672	0.0319556311743812	0.243677555885539	0.920058947825877	0.0319556311743812	0.165465772501619	0.765035824814224	0.00771953637456306	0.0536170627778283	0.778147636340214	0.0129823278191136	0.116192378710011	0.830995096086467	0.00859546172610797	0.104165153177895	0.779811448796668	0.0303828219765775	0.156325355168646
ENSG00000071054.16	0.489346578305726	0.0045917864284382	0.0659372432068492	0.489346578305726	2.13319064199308e-06	2.96331055300552e-05	0.489346578305726	5.99693972073264e-06	8.35497122965661e-05	0.489346578305726	5.32398252624407e-07	7.33306529952012e-06	0.489346578305726	0.004583885789196	0.0658237468558395	0.489346578305726	0.00458388578919582	0.0658424512120364	0.489346578305726	0.0319556311743812	0.243677555885539	0.653046300698959	0.0319556311743812	0.165465772501619	0.425930755814052	0.00114794660710955	0.0142903341180147	0.435897570012151	0.00727254454058577	0.0918680701206412	0.429277991980886	0.00733580948903344	0.0964154525313474	0.436012863997363	0.0303828219765775	0.156325355168646
ENSG00000071205.11	0.301037261533731	0.123826520701521	0.438181106773579	0.301037261533731	0.00383896675058766	0.0138943748609288	0.301037261533731	0.00863939993034922	0.0296896788039222	0.301037261533731	0.00140855380040837	0.00492410819463951	0.301037261533731	0.132649729018363	0.449294037251	0.301037261533731	0.114552497037767	0.408831241962603	0.301037261533731	0.092465686032544	0.365645192011085	0.452842691193227	0.0319556311743812	0.165465772501619	0.237642782414018	0.0672430158381157	0.184670805553799	0.250985349585217	0.0924111325505503	0.248860835216138	0.251326186579583	0.092465686032544	0.263167734091546	0.251278852518378	0.0303828219765775	0.156325355168646
ENSG00000071539.13	0.624049935342285	0.00312174203417207	0.0503172389706437	0.624049935342285	6.17554100073042e-07	1.01634098386923e-05	0.624049935342285	1.76622388576502e-06	2.90080985157411e-05	0.624049935342285	1.53016233239201e-07	2.52219966030112e-06	0.624049935342285	0.00311808945769243	0.0502583655718898	0.624049935342285	0.00311808945769246	0.0502726468976507	0.624049935342285	0.0319556311743812	0.243677555885539	0.766072251602866	0.0319556311743812	0.165465772501619	0.563025833183114	0.000780435508543017	0.0108451866627982	0.575635236512617	0.00449691227429831	0.0710391055687768	0.581544756567496	0.00416546501095605	0.072410523865352	0.576190652928361	0.0303828219765775	0.156325355168646
ENSG00000071553.16	-1.35263314099955	0.000180502690463211	0.00500829738387741	-1.35263314099955	2.84947543139862e-08	6.71180637918109e-07	-1.35263314099955	7.9746138388945e-08	1.89462113488516e-06	-1.35263314099955	1.06648501022703e-08	2.45509892498012e-07	-1.35263314099955	0.000180490472872941	0.00500795838989769	-1.35263314099955	0.000180490472872796	0.0050093814422422	-1.35263314099955	0.0319556311743812	0.243677555885539	-1.13288884305102	0.0319556311743812	0.165465772501619	-1.499993926961	4.51256726158029e-05	0.00103667250329124	-1.4927288823795	0.0019145985132497	0.0448227226999529	-1.31684989141726	0.0051028598735975	0.0803468678699776	-1.49345842011781	0.0303828219765775	0.156325355168646
ENSG00000071967.11	1.53020257406152	3.48507681467972e-07	2.07288442090035e-05	1.53020257406152	4.23370746148751e-13	2.58366280489331e-11	1.53020257406152	1.17647264773214e-12	7.16088726015863e-11	1.53020257406152	4.94388345442341e-13	3.00923228967151e-11	1.53020257406152	3.48507635861139e-07	2.07288414963604e-05	1.53020257406152	3.48507635921373e-07	2.0734731769846e-05	1.53020257406152	0.0319556311743812	0.243677555885539	1.6450472003766	0.0319556311743812	0.165465772501619	1.47638289403628	8.7126920366993e-08	4.17791990255584e-06	1.48787243272613	0.000172483121721685	0.0104086171825249	1.50498741234521	0.000139181879303642	0.00966979153527072	1.4897770292158	0.0303828219765775	0.156325355168646
ENSG00000072041.16	1.97094313446806	3.26500571037865e-07	1.95299137605227e-05	1.97094313446806	1.51966983750289e-13	9.99620829248396e-12	1.97094313446806	4.68635942298185e-13	3.07393159542856e-11	1.97094313446806	1.199023224088e-13	8.21992707033055e-12	1.97094313446806	3.26500531055984e-07	1.9529911368972e-05	1.97094313446806	3.26500531061883e-07	1.95354609534222e-05	1.97094313446806	0.0159716151903652	0.243677555885539	2.13867197176208	0.0159716151903652	0.165465772501619	1.92060651744684	8.16251427594662e-08	3.93627423567817e-06	1.93270408633971	0.000113256591586761	0.00860590511056199	1.87730637453339	0.000156790453800433	0.0102208986874042	1.95645570801891	0.0303828219765775	0.156325355168646
ENSG00000072133.10	0.738758586665357	0.0750535185245984	0.36643371904972	0.738758586665357	0.000146181264941702	0.000982686217524366	0.738758586665357	0.000383939466962074	0.00253649843031153	0.738758586665357	3.72028813571355e-05	0.000250810612980816	0.738758586665357	0.0729674317572568	0.356246045006876	0.738758586665357	0.0729674317572569	0.358453083238428	0.738758586665357	0.0319556311743812	0.243677555885539	0.846584006606221	0.0319556311743812	0.165465772501619	0.678117814532829	0.0187633796311496	0.0906374849936352	0.692325182962285	0.0250009660541321	0.148026631901405	0.731863159552573	0.0197987726728084	0.144403978889173	0.699018315013211	0.0303828219765775	0.156325355168646
ENSG00000072201.13	1.09931497932138	0.0762762398240462	0.36973664001027	1.09931497932138	0.000167559252246171	0.00109468242920108	1.09931497932138	0.00043784082670495	0.00280146504114973	1.09931497932138	4.32151937590814e-05	0.000283205715773744	1.09931497932138	0.0741220695687685	0.359294650813716	1.09931497932138	0.0741220695687684	0.359314260124388	1.09931497932138	0.0319556311743812	0.243677555885539	1.22900053196248	0.0319556311743812	0.165465772501619	1.03737415212492	0.0290027125816699	0.115084656475004	1.03976578113113	0.0190690599560116	0.13327518707178	1.08249118503673	0.0198422165827474	0.144446049361127	1.07742068215117	0.0303828219765775	0.156325355168646
ENSG00000072210.18	0.67852512480716	0.000608682406084161	0.013894409734559	0.67852512480716	5.90645931961439e-08	1.29506633991337e-06	0.67852512480716	1.69608382115417e-07	3.72380315868994e-06	0.67852512480716	1.72636379055833e-08	3.79710119142075e-07	0.67852512480716	0.000608543484826529	0.0138912385752564	0.67852512480716	0.000608543484826406	0.0138951858843443	0.67852512480716	0.0319556311743812	0.243677555885539	0.827046101638582	0.0319556311743812	0.165465772501619	0.616068090216626	0.00015217060152104	0.00292370220055606	0.629982750474398	0.00251347642555649	0.0519952356358263	0.630147083539726	0.00262683079731627	0.0561592331423492	0.631011862118974	0.0303828219765775	0.156325355168646
ENSG00000072274.12	0.705326452411817	6.59334429447206e-05	0.00211900250803314	0.705326452411817	1.18022034813857e-09	3.77960230106093e-08	0.705326452411817	3.4013060115917e-09	1.08682275750118e-07	0.705326452411817	4.69000809858716e-10	1.48916572934839e-08	0.705326452411817	6.59318127557151e-05	0.00211895011619014	0.705326452411817	6.59318127555478e-05	0.00211955223319623	0.705326452411817	0.0319556311743812	0.243677555885539	0.851895182982303	0.0319556311743812	0.165465772501619	0.644666582803538	1.64833607361801e-05	0.000433018904030856	0.655971060583206	0.00098982366566208	0.0300740406782841	0.658215942692243	0.000766392478903793	0.026799628388952	0.656141519596897	0.0303828219765775	0.156325355168646
ENSG00000072310.16	-1.86573805463251	0.000161923128887422	0.00457086479472984	-1.86573805463251	5.40387081039788e-08	1.19604541049844e-06	-1.86573805463251	1.48080825678246e-07	3.28876458375419e-06	-1.86573805463251	2.21280928624518e-08	4.7100270240995e-07	-1.86573805463251	0.000161913296990335	0.00457058725394508	-1.86573805463251	0.000161913296990386	0.00457188602370849	-1.86573805463251	0.0319556311743812	0.243677555885539	-1.64495228297675	0.0319556311743812	0.165465772501619	-2.05825653384192	4.04807822218556e-05	0.000946571917256384	-2.04668686271784	0.00281587862232704	0.0555678349319233	-1.75814068517451	0.00796987692503927	0.101203401326193	-2.04954236484034	0.0303828219765775	0.156325355168646
ENSG00000072364.12	0.534048895842817	0.0392429986243048	0.27464896120391	0.534048895842817	3.77853554174552e-05	0.00032658116235758	0.534048895842817	0.000102799675996683	0.000876911129533904	0.534048895842817	8.99014574686858e-06	7.84084789116605e-05	0.534048895842817	0.0386692616775592	0.270633563248811	0.534048895842817	0.0386692616775593	0.270710465989967	0.534048895842817	0.0319556311743812	0.243677555885539	0.689643684446001	0.0319556311743812	0.165465772501619	0.477787187885189	0.0098107496560762	0.061832059013471	0.486861241743637	0.0129311621303966	0.116192378710011	0.469953857261789	0.014269471335945	0.127233601370633	0.486955763015606	0.0303828219765775	0.156325355168646
ENSG00000072401.14	1.07159579245141	0.0306046481501024	0.238192829225732	1.07159579245141	2.84213456659775e-05	0.000259341708615867	1.07159579245141	7.75798226206157e-05	0.000700540159713564	1.07159579245141	6.79761298795285e-06	6.24593551960942e-05	1.07159579245141	0.0302551946446791	0.235473068530187	1.07159579245141	0.0302551946446792	0.235539980129108	1.07159579245141	0.0319556311743812	0.243677555885539	1.13279138173145	0.0319556311743812	0.165465772501619	0.997844583989574	0.0076511620375256	0.0532702377770136	1.01138883830359	0.017149269603958	0.127930251597582	1.13837968333276	0.00981653254624955	0.110815764205192	1.02621341431849	0.0303828219765775	0.156325355168646
ENSG00000072422.16	1.28119180948365	0.000359793259005009	0.00895876729232402	1.28119180948365	1.29200254684706e-08	3.25933497929219e-07	1.28119180948365	3.75107365703209e-08	9.51097559545915e-07	1.28119180948365	3.95405157379784e-09	9.91565308559875e-08	1.28119180948365	0.000359744717720156	0.0089575586257796	1.28119180948365	0.000359744717719963	0.00896010398934356	1.28119180948365	0.0319556311743812	0.243677555885539	1.40781707987735	0.0319556311743812	0.165465772501619	1.22248721803844	8.99483147512523e-05	0.00186958505739996	1.23718794741906	0.00153880121721089	0.0395389543901597	1.24936059992776	0.00130788332024922	0.0371787397133024	1.2546255787832	0.0303828219765775	0.156325355168646
ENSG00000072571.19	1.49377309803186	0.0350783691432347	0.259341654222479	1.49377309803186	6.65283090055649e-05	0.000517787235738626	1.49377309803186	0.000176893290203639	0.00135564701828413	1.49377309803186	1.70038630579983e-05	0.000132241830007232	1.49377309803186	0.0346196264638322	0.255950074504138	1.49377309803186	0.0346196264638323	0.256022804811836	1.49377309803186	0.0319556311743812	0.243677555885539	1.43032120348574	0.0319556311743812	0.165465772501619	1.36634854667991	0.0132766073078152	0.0740523218220635	1.37966836051125	0.0306868322690489	0.159509066042604	1.76113941952938	0.00876959228580867	0.104882536052415	1.38331375992661	0.0303828219765775	0.156325355168646
ENSG00000072803.17	0.492870348706366	0.0847422234447587	0.39196578143621	0.492870348706366	0.00022380566102352	0.00138298405985122	0.492870348706366	0.000579558349617146	0.00350049423416375	0.492870348706366	5.88118063977706e-05	0.000363740858842685	0.492870348706366	0.0820870899992787	0.379682159113608	0.492870348706366	0.0820870899992789	0.379706889271354	0.492870348706366	0.0319556311743812	0.243677555885539	0.65275316524486	0.0319556311743812	0.165465772501619	0.436450406954682	0.0211855558611897	0.0972342187719148	0.445915652292167	0.0237241222690933	0.145053971018384	0.423688953584925	0.0311399140112929	0.170439937444872	0.446218176550536	0.0303828219765775	0.156325355168646
ENSG00000072849.10	0.4315774598197	0.123826520701521	0.438181106773579	0.4315774598197	0.000876187635912607	0.0041885220584774	0.4315774598197	0.00215061600243568	0.00995248917341018	0.4315774598197	0.000260224627837617	0.00123475123972838	0.4315774598197	0.132649729018363	0.449294037251	0.4315774598197	0.114552497037767	0.408831241962603	0.4315774598197	0.049213051405107	0.308371404407069	0.581285146215996	0.0319556311743812	0.165465772501619	0.372436872107707	0.040614842344016	0.139406730610965	0.384885207380924	0.0428745826381028	0.180967933291112	0.376684812720945	0.049213051405107	0.203410735563065	0.385852625939939	0.0303828219765775	0.156325355168646
ENSG00000072858.10	-1.55138049035404	2.49452686331772e-10	2.5713733751952e-08	-1.55138049035404	7.71469281920906e-17	7.98508523909801e-15	-1.55138049035404	1.95190196966437e-16	2.02088830888633e-14	-1.55138049035404	6.77175425356295e-16	6.8414158403819e-14	-1.55138049035404	2.49452902778557e-10	2.57137293679932e-08	-1.55138049035404	2.49452686308437e-10	2.57210405173637e-08	-1.55138049035404	0.0319556311743812	0.243677555885539	-1.40607974737812	0.0319556311743812	0.165465772501619	-1.60604888727822	6.2363171582943e-11	5.18262952473927e-09	-1.5919282877609	6.10731194888344e-05	0.00593141401295844	-1.61187193780491	5.26098803544415e-05	0.00564047351759471	-1.59425350220092	0.0303828219765775	0.156325355168646
ENSG00000073060.15	-1.2199257398257	6.07800523681575e-07	3.36842731168936e-05	-1.2199257398257	2.97157226273913e-12	1.58047225006894e-10	-1.2199257398257	8.17529187007804e-12	4.37140100222578e-10	-1.2199257398257	3.15888569245796e-12	1.65508365747518e-10	-1.2199257398257	6.07800385132862e-07	3.36842654385312e-05	-1.2199257398257	6.07800385148536e-07	3.36938370990085e-05	-1.2199257398257	0.0319556311743812	0.243677555885539	-1.02333699430794	0.0319556311743812	0.165465772501619	-1.30101566551538	1.51950130920394e-07	6.7890999439839e-06	-1.28871974118267	0.000345776912447	0.0165604402897803	-1.28599561236399	0.000330762447240462	0.0163225085237519	-1.29009882978441	0.0303828219765775	0.156325355168646
ENSG00000073146.15	3.21633353236336	0.00560366033710679	0.0761888525550611	3.21633353236336	1.00913468714308e-06	1.55759348823291e-05	3.21633353236336	3.08297377284981e-06	4.72879368601022e-05	3.21633353236336	2.15829085240363e-07	3.40345865186726e-06	3.21633353236336	0.00559189595235166	0.0760289008589216	3.21633353236336	0.00559189595235187	0.0760505050931254	3.21633353236336	0.0159716151903652	0.243677555885539	3.62035884542162	0.0159716151903652	0.165465772501619	3.2598956867362	0.00593391149126182	NA	3.05451003664041	0.00650719174921524	0.0867148985994773	2.80562789937534	0.0014009150842767	0.0384269188246859	3.11426212596596	0.0265187219594307	0.156325355168646
ENSG00000073417.14	0.608906104501135	0.0021868255985916	0.0385432575244255	0.608906104501135	6.34438315706568e-07	1.03765801984076e-05	0.608906104501135	1.7984700724401e-06	2.94689576415883e-05	0.608906104501135	1.6605906554534e-07	2.70550707483785e-06	0.608906104501135	0.00218503292479355	0.0385116612746376	0.608906104501135	0.00218503292479346	0.038522604678266	0.608906104501135	0.0319556311743812	0.243677555885539	0.765293334937705	0.0319556311743812	0.165465772501619	0.54337365912443	0.000546706399647901	0.00825783765856807	0.556433575716409	0.00512311117343323	0.0764815876543566	0.55845205271385	0.00538393972200402	0.0822127242786828	0.557327183887131	0.0303828219765775	0.156325355168646
ENSG00000073584.18	0.744023890443534	0.123826520701521	0.438181106773579	0.744023890443534	0.00123357996069829	0.00555255614371016	0.744023890443534	0.00296093265952232	0.0128177615703568	0.744023890443534	0.000390444911987126	0.00172835310620716	0.744023890443534	0.125197938450845	0.449294037251	0.744023890443534	0.114552497037767	0.408831241962603	0.744023890443534	0.0637477443368906	0.319645211951369	0.798488837073875	0.0319556311743812	0.165465772501619	0.674874544098489	0.0630925703412767	0.1781135696384	0.688681956151699	0.0637477443368906	0.210524966056853	0.808851456444127	0.0328864915859785	0.173498879181103	0.690005016706169	0.0303828219765775	0.156325355168646
ENSG00000073670.13	-1.67379313887338	0.000262440846615384	0.00692216608321055	-1.67379313887338	4.50676622245962e-08	1.01126853121397e-06	-1.67379313887338	1.26775434430118e-07	2.85765629733034e-06	-1.67379313887338	1.56113459971824e-08	3.4552785191877e-07	-1.67379313887338	0.000262415019545936	0.00692148447043954	-1.67379313887338	0.000262415019545855	0.00692345126687598	-1.67379313887338	0.0319556311743812	0.243677555885539	-1.45267026609243	0.0319556311743812	0.165465772501619	-1.80322130992769	6.56102116538461e-05	0.00143273196568288	-1.78265307466141	0.0026119345891896	0.0531470813663521	-1.68415239502426	0.00431715385878146	0.074207037892888	-1.80155246167512	0.0303828219765775	0.156325355168646
ENSG00000073712.14	0.637527976359295	0.00495440377191925	0.0698812529352537	0.637527976359295	1.05804869807319e-06	1.62714481134853e-05	0.637527976359295	3.02277426656959e-06	4.63982669216689e-05	0.637527976359295	2.52915165333957e-07	3.90690533846971e-06	0.637527976359295	0.00494520657650066	0.0697515276304686	0.637527976359295	0.00494520657650081	0.0697713480977112	0.637527976359295	0.0319556311743812	0.243677555885539	0.777881050885376	0.0319556311743812	0.165465772501619	0.578530543567301	0.00123860094297981	0.0151253255755705	0.590506152510769	0.00483654844055001	0.0734383462349796	0.593527849543012	0.00453849605695437	0.0760171096105735	0.591002097056192	0.0303828219765775	0.156325355168646
ENSG00000073792.15	0.444357418362381	0.00837567271054014	0.100885527257875	0.444357418362381	9.31052104452946e-06	0.000103089487076686	0.444357418362381	2.5566496663984e-05	0.000280644944507641	0.444357418362381	2.36109309946685e-06	2.59794063549987e-05	0.444357418362381	0.00834940245438975	0.100569100299167	0.444357418362381	0.00834940245438975	0.100597677831812	0.444357418362381	0.0319556311743812	0.243677555885539	0.60600962068796	0.0319556311743812	0.165465772501619	0.380851685410119	0.00209391817763503	0.0219487494691387	0.391954627126765	0.0121833088751891	0.1140522008657	0.385715772480751	0.0134503120913045	0.124615846045839	0.39218653796979	0.0303828219765775	0.156325355168646
ENSG00000073849.14	-0.524943580516004	0.00369115980203355	0.0566827921599552	-0.524943580516004	9.58035583194461e-07	1.48851518316049e-05	-0.524943580516004	2.90137185539664e-06	4.47952302323337e-05	-0.524943580516004	2.17311601450939e-07	3.42172592441206e-06	-0.524943580516004	0.00368605369672703	0.0566043809501027	-0.524943580516004	0.00368605369672686	0.0566204655480495	-0.524943580516004	0.0159716151903652	0.243677555885539	-0.376898879361308	0.0159716151903652	0.165465772501619	-0.587358887842971	0.000922789950508387	0.0122056358411067	-0.571604573701195	0.00717352462806439	0.0913131728337146	-0.574700164513237	0.00769599966015104	0.0992351702210318	-0.570649106045658	0.0303828219765775	0.156325355168646
ENSG00000073910.20	-0.501120369868887	0.000780541423957877	0.016834660027447	-0.501120369868887	9.57332947698925e-08	2.00337811602208e-06	-0.501120369868887	2.93880717193703e-07	6.13951990885085e-06	-0.501120369868887	2.39207746890893e-08	5.06606978495606e-07	-0.501120369868887	0.000780312986834786	0.0168297331123764	-0.501120369868887	0.000780312986834789	0.0168345154187309	-0.501120369868887	0.0159716151903652	0.243677555885539	-0.311240761505966	0.0159716151903652	0.165465772501619	-0.576580279717896	0.000195135355989469	0.00355651944861749	-0.56937512675395	0.00404603649949514	0.0675544165263533	-0.56528224198274	0.0046239275697455	0.0768016223584762	-0.569679102137556	0.0303828219765775	0.156325355168646
ENSG00000074047.21	1.34813360395656	5.83254900551331e-07	3.25804953046067e-05	1.34813360395656	8.35622589911177e-13	4.83401944821219e-11	1.34813360395656	2.5595725754025e-12	1.46110087473179e-10	1.34813360395656	6.04285366719381e-13	3.60437444019201e-11	1.34813360395656	5.83254772812403e-07	3.25804881691373e-05	1.34813360395656	5.83254772981489e-07	3.25897461908519e-05	1.34813360395656	0.0159716151903652	0.243677555885539	1.5351836063945	0.0159716151903652	0.165465772501619	1.27609414243486	1.45813725137833e-07	6.5666323889453e-06	1.27243215028025	0.000261615211216849	0.0135099630222764	1.29133271764793	0.000240919524782654	0.0132167825530765	1.26544774057216	0.0303828219765775	0.156325355168646
ENSG00000074054.17	-0.0895322840752609	0.123826520701521	0.438181106773579	-0.0895322840752609	0.00937725072986517	0.0287749817121208	-0.0895322840752609	0.0185647543421617	0.0549399154351686	-0.0895322840752609	0.00499583541111624	0.0141422529435205	-0.0895322840752609	0.132649729018363	0.449294037251	-0.0895322840752609	0.114552497037767	0.408831241962603	-0.0895322840752609	0.212093696381339	0.500583861308531	0.0865645099647979	0.0319556311743812	0.165465772501619	-0.160144662194832	0.0424843896655992	0.143238614632104	-0.151172796021514	0.210444725114541	0.385031448297316	-0.148772680148537	0.212093696381339	0.395657212618818	-0.15123839766104	0.0303828219765775	0.156325355168646
ENSG00000074211.13	-1.68864498390104	1.4474925784904e-05	0.000565996403607867	-1.68864498390104	2.31847533979723e-10	8.64922381622236e-09	-1.68864498390104	6.564552356553e-10	2.46269822953385e-08	-1.68864498390104	1.23749385640498e-10	4.53640326006793e-09	-1.68864498390104	1.44748472139522e-05	0.00056599333133815	-1.68864498390104	1.44748472137899e-05	0.000566154162967511	-1.68864498390104	0.0319556311743812	0.243677555885539	-1.55564890432632	0.0319556311743812	0.165465772501619	-1.72389550877951	3.618731446226e-06	0.000114288804098525	-1.70452008809936	0.000898279085832939	0.0281491877921031	-1.78019701415375	0.000634467975307125	0.0242227664274241	-1.7062767216302	0.0303828219765775	0.156325355168646
ENSG00000074219.13	0.752817961426438	0.00228043151619093	0.0397288048385904	0.752817961426438	3.04619528628859e-07	5.47407774212626e-06	0.752817961426438	9.37656369497034e-07	1.67548563283814e-05	0.752817961426438	6.81164184781471e-08	1.24526249018708e-06	0.752817961426438	0.00227848211931558	0.0396948431925318	0.752817961426438	0.00227848211931546	0.0397061228069817	0.752817961426438	0.0159716151903652	0.243677555885539	0.934135237714304	0.0159716151903652	0.165465772501619	0.686101612822014	0.000570107879047733	0.00851311089914874	0.690002004773015	0.00466895911089979	0.0721073733180645	0.684696042863942	0.00513077977062874	0.0805105494319833	0.687576213307411	0.0303828219765775	0.156325355168646
ENSG00000074410.13	1.46008811170246	2.9446105264667e-07	1.76634804733933e-05	1.46008811170246	2.23667784004353e-13	1.42681125657157e-11	1.46008811170246	6.8463184081234e-13	4.35545455114381e-11	1.46008811170246	1.84283502818595e-13	1.22363086855806e-11	1.46008811170246	2.94461019900716e-07	1.76634785091012e-05	1.46008811170246	2.9446102013143e-07	1.76684977448748e-05	1.46008811170246	0.0159716151903652	0.243677555885539	1.64848165077863	0.0159716151903652	0.165465772501619	1.38891612154859	7.36152631616675e-08	3.56009268409394e-06	1.38663169746103	0.000173857053756259	0.0104616376991053	1.39861180954919	0.000172049371391089	0.0107510496247077	1.38125982195977	0.0303828219765775	0.156325355168646
ENSG00000074416.13	2.79392266475605	2.49225447756493e-11	3.07742416922711e-09	2.79392266475605	2.98596982438212e-18	3.64443658045252e-16	2.79392266475605	8.1557401459492e-18	9.89984986336742e-16	2.79392266475605	3.21428577044154e-17	4.03985976445673e-15	2.79392266475605	2.49227305459954e-11	3.07744710806253e-09	2.79392266475605	2.49225447754164e-11	3.07829864445362e-09	2.79392266475605	0.0159716151903652	0.243677555885539	2.97961672297306	0.0159716151903652	0.165465772501619	2.66730963265244	6.23063619391233e-12	6.20258011280524e-10	2.66575110375904	6.90106030952557e-05	0.00634842593228586	2.83889905199769	3.0752956104721e-05	0.00427324464399877	2.62032125130718	0.0303828219765775	0.156325355168646
ENSG00000074527.11	1.00233102822399	0.123826520701521	0.438181106773579	1.00233102822399	0.00357260123970621	0.0131146514562581	1.00233102822399	0.00794318697248212	0.0278268455872939	1.00233102822399	0.00138479009213322	0.0048580911806361	1.00233102822399	0.132649729018363	0.449294037251	1.00233102822399	0.114552497037767	0.408831241962603	1.00233102822399	0.122320111815831	0.419965717234353	0.943882101325235	0.0319556311743812	0.165465772501619	0.876990364523704	0.105755337017293	0.239908462426089	0.889547800748611	0.122320111815831	0.286041085215031	1.26309650312444	0.0404118812340291	0.188248197448426	0.896192455049359	0.0303828219765775	0.156325355168646
ENSG00000074657.13	0.435755658241656	0.0103270649433125	0.116203000176297	0.435755658241656	1.22674247404915e-05	0.000129903045835244	0.435755658241656	3.51929930960287e-05	0.000367975845139219	0.435755658241656	3.10277640109193e-06	3.2692177499529e-05	0.435755658241656	0.0102871406327307	0.115753643413399	0.435755658241656	0.0102871406327305	0.1157865357582	0.435755658241656	0.0212396155026062	0.243677555885539	0.622633339758953	0.0159716151903652	0.165465772501619	0.358784200768284	0.00258176623582813	0.0255438153034156	0.365918850977812	0.0212396155026062	0.138954480910609	0.378230378548527	0.018205400280821	0.139471054242131	0.365649734654347	0.0303828219765775	0.156325355168646
ENSG00000074935.13	0.369995124851834	0.123826520701521	0.438181106773579	0.369995124851834	0.00134817613990899	0.00598417893508057	0.369995124851834	0.00323279205987683	0.0137660889307779	0.369995124851834	0.000424917059899982	0.00184992241645116	0.369995124851834	0.132649729018363	0.449294037251	0.369995124851834	0.114552497037767	0.408831241962603	0.369995124851834	0.0625948167462777	0.316667710846467	0.540012467158293	0.0319556311743812	0.165465772501619	0.30096562977036	0.0406478538966943	0.139449499573444	0.314530441353043	0.0582220946254934	0.203721096535116	0.310146067808564	0.0625948167462777	0.22530842348134	0.315438289259113	0.0303828219765775	0.156325355168646
ENSG00000074966.10	1.70951694863272	0.000674348544326343	0.0151316360397989	1.70951694863272	1.68090249124084e-08	4.14629160076521e-07	1.70951694863272	5.32181370473378e-08	1.31310779506638e-06	1.70951694863272	3.8623768202892e-09	9.70881982861981e-08	1.70951694863272	0.000674178033756911	0.0151278099710703	1.70951694863272	0.000674178033756901	0.0151321086620399	1.70951694863272	0.0159716151903652	0.243677555885539	1.8884585377752	0.0159716151903652	0.165465772501619	1.61730222493438	0.000168587136081586	0.00318873201946315	1.61171204063607	0.00165877457983746	0.0413148324301262	1.70288214578901	0.00182837743871881	0.0458773699230482	1.594010710224	0.0303828219765775	0.156325355168646
ENSG00000075151.20	-0.142042621957729	0.0678824647574648	0.347307546245183	-0.142042621957729	0.00229259325425625	0.00917515287407519	-0.142042621957729	0.0053172515633884	0.0203341789372309	-0.142042621957729	0.000943470109165392	0.00355104658734889	-0.142042621957729	0.066173921202318	0.338566112475635	-0.142042621957729	0.0737427927101071	0.358453083238428	-0.142042621957729	0.116428566264377	0.406950699664347	0.0337943332955002	0.0159716151903652	0.165465772501619	-0.210905351301959	0.0546047462281146	0.164050026135331	-0.202014949969231	0.116428566264377	0.279156288803486	-0.204383836748408	0.096905091739742	0.268180046794173	-0.202014923174573	0.0303828219765775	0.156325355168646
ENSG00000075188.8	0.794314996348341	0.0373531021963549	0.267631745122509	0.794314996348341	3.01692491611082e-05	0.000272549268326016	0.794314996348341	8.24352403665851e-05	0.000735268037070373	0.794314996348341	7.14303687125523e-06	6.5207619341355e-05	0.794314996348341	0.0368331315676865	0.263906200560469	0.794314996348341	0.0368331315676866	0.263981191666477	0.794314996348341	0.0319556311743812	0.243677555885539	0.890073227942793	0.0319556311743812	0.165465772501619	0.73320438509728	0.00933827554908873	0.0602598425595669	0.746986583409467	0.0149226525981423	0.122039410326833	0.801683395303838	0.0099255168781515	0.111390458014579	0.749261312627693	0.0303828219765775	0.156325355168646
ENSG00000075213.10	0.972485462353363	0.0023740215411395	0.041154142985724	0.972485462353363	1.97281707528554e-07	3.75279572474361e-06	0.972485462353363	5.71510349269996e-07	1.08648695651949e-05	0.972485462353363	4.91841253691612e-08	9.39839644497591e-07	0.972485462353363	0.00237190888540728	0.0411174908715463	0.972485462353363	0.00237190888540711	0.0411291747429762	0.972485462353363	0.0319556311743812	0.243677555885539	1.07367963005518	0.0319556311743812	0.165465772501619	0.912677061665658	0.000593505385284875	0.00883073400085049	0.925948441563937	0.00320375718468278	0.0597761090968948	0.972037867927726	0.00208072687450584	0.0498043324575504	0.927339978092978	0.0303828219765775	0.156325355168646
ENSG00000075223.13	1.26243561581101	0.00562824341016132	0.0763264994255339	1.26243561581101	1.04820546838664e-06	1.6131821038618e-05	1.26243561581101	2.99494211517073e-06	4.60715021227393e-05	1.26243561581101	2.50527402631706e-07	3.87821562065138e-06	1.26243561581101	0.00561637562769512	0.0761655564410935	1.26243561581101	0.00561637562769535	0.0761871995070993	1.26243561581101	0.0319556311743812	0.243677555885539	1.31331468040063	0.0319556311743812	0.165465772501619	1.19065730865315	0.00140706085254033	0.0165302946120042	1.20452955532194	0.00632263518944517	0.0852204070429301	1.33554589375991	0.00302329442888195	0.0602622699089082	1.20757338306984	0.0303828219765775	0.156325355168646
ENSG00000075336.11	0.497404257388678	0.0310388219927122	0.24041992897143	0.497404257388678	4.65395371141565e-05	0.000389452933107939	0.497404257388678	0.000125519587371104	0.00103397004869933	0.497404257388678	1.1392748283261e-05	9.54216104724536e-05	0.497404257388678	0.0306794091320943	0.237635995533445	0.497404257388678	0.0306794091320944	0.237703521745768	0.497404257388678	0.0319556311743812	0.243677555885539	0.642412647208834	0.0319556311743812	0.165465772501619	0.434303165465728	0.00775970549817806	0.053740222414762	0.449592380450135	0.0172310032322086	0.128250903630621	0.452949280563501	0.0173818287344549	0.137791885772856	0.450952332626413	0.0303828219765775	0.156325355168646
ENSG00000075785.12	0.400346892371776	0.0127774498508159	0.135780500050316	0.400346892371776	1.86802388062815e-05	0.000185965696555697	0.400346892371776	5.30536877791924e-05	0.000519450409205225	0.400346892371776	4.81580531687806e-06	4.75166959186356e-05	0.400346892371776	0.0127163564179157	0.135131286242723	0.400346892371776	0.0127163564179156	0.135169684903269	0.400346892371776	0.0234052285456686	0.243677555885539	0.557969173285067	0.0159716151903652	0.165465772501619	0.335379613001788	0.00319436246270398	0.0298286517842072	0.348700642386492	0.0219705763333971	0.140917261687725	0.34707928525146	0.0234052285456686	0.152730014557306	0.348981273306875	0.0303828219765775	0.156325355168646
ENSG00000075790.10	1.01122649745252	0.052954596394606	0.321951138172216	1.01122649745252	0.000120540998714261	0.000841118039607279	1.01122649745252	0.00031729797569257	0.0021695652844683	1.01122649745252	3.08360409179599e-05	0.000214672932404459	1.01122649745252	0.0519122756176222	0.315614079949926	1.01122649745252	0.0519122756176224	0.315703764272906	1.01122649745252	0.0319556311743812	0.243677555885539	1.04714460901618	0.0319556311743812	0.165465772501619	0.934746933101819	0.0191088594208	0.0915536487250993	0.948797139694191	0.0290218489901252	0.155972130412324	1.10718030074292	0.0132386490986515	0.12408792818351	0.951635653557071	0.0303828219765775	0.156325355168646
ENSG00000075886.10	-2.52026233930514	1.66701981117367e-09	1.50423603901419e-07	-2.52026233930514	2.70420551999773e-16	2.53774664687787e-14	-2.52026233930514	7.10526375625249e-16	6.66979003536928e-14	-2.52026233930514	1.28733878750691e-15	1.21893087435912e-13	-2.52026233930514	1.66701985548912e-09	1.50423607900225e-07	-2.52026233930514	1.66701981013156e-09	1.5046634790508e-07	-2.52026233930514	0.0319556311743812	0.243677555885539	-2.35254158900572	0.0319556311743812	0.165465772501619	-2.58058389098847	4.16754952793417e-10	3.03180323136852e-08	-2.55135938054351	4.5052201472522e-05	0.00493029817254475	-2.61107851513579	4.07255825778858e-05	0.00505979429192663	-2.60498489338171	0.0303828219765775	0.156325355168646
ENSG00000075891.21	-7.5804018802237	2.75744797072147e-14	5.49278433035697e-12	-7.5804018802237	2.93410004660125e-28	1.21477495066638e-25	-7.5804018802237	8.22218637305947e-28	3.33963073818056e-25	-7.5804018802237	2.60850655114255e-26	1.72120674460547e-23	-7.5804018802237	2.75335310107039e-14	5.4846274272737e-12	-7.5804018802237	2.75744797072144e-14	5.49434514996298e-12	-7.5804018802237	0.0159716151903652	0.243677555885539	-7.73353336247447	0.0159716151903652	0.165465772501619	-7.96222105442906	6.89361992680368e-15	1.10707633975452e-12	-7.58773623996581	4.78750865768296e-10	1.01116970358922e-05	-7.15999460765964	1.2376168269231e-07	0.000373424357163469	-7.9254877407004	0.0294010481903397	0.156325355168646
ENSG00000075945.12	1.16589553541547	8.45107376429303e-06	0.000355466977157465	1.16589553541547	4.10949985104353e-11	1.7600829483729e-09	1.16589553541547	1.1741885220392e-10	5.03043321987624e-09	1.16589553541547	2.37185453030583e-11	1.02207568178383e-09	1.16589553541547	8.45104698166121e-06	0.000355465850633021	1.16589553541547	8.45104698158785e-06	0.000355566859159595	1.16589553541547	0.0319556311743812	0.243677555885539	1.28841632220767	0.0319556311743812	0.165465772501619	1.10719165215409	2.11276844107326e-06	7.1787738867046e-05	1.12084475154555	0.000420234823743715	0.018338387835312	1.13966496735753	0.00034587429951437	0.0166027524546432	1.12334236719428	0.0303828219765775	0.156325355168646
ENSG00000075975.15	0.401660620143076	0.0160084194721663	0.157341151370655	0.401660620143076	4.84404161326272e-05	0.000400007581791327	0.401660620143076	0.000128044134739599	0.00104781874073424	0.401660620143076	1.31110136443381e-05	0.000106476558884692	0.401660620143076	0.0159125745597254	0.156398824100625	0.401660620143076	0.0159125745597256	0.156443266106053	0.401660620143076	0.0319556311743812	0.243677555885539	0.564002269268081	0.0319556311743812	0.165465772501619	0.335394084587089	0.00400210486804159	0.0346465026243034	0.348887494722267	0.0231836472323627	0.144525784071999	0.345334508215217	0.0262820986647367	0.160573967572434	0.34931547725628	0.0303828219765775	0.156325355168646
ENSG00000076067.12	0.881973645188025	8.27107631556349e-07	4.3990875668293e-05	0.881973645188025	2.34493563174378e-12	1.26957220164794e-10	0.881973645188025	6.53088158210802e-12	3.54598328780729e-10	0.881973645188025	2.26240372245141e-12	1.20938366074839e-10	0.881973645188025	8.27107375145353e-07	4.39908620307157e-05	0.881973645188025	8.27107375016246e-07	4.40033623871993e-05	0.881973645188025	0.0319556311743812	0.243677555885539	1.03130807477716	0.0319556311743812	0.165465772501619	0.821824548765197	2.06776907889087e-07	8.86640630477565e-06	0.833084781017422	0.000259899725264129	0.0134562664609894	0.830719124477774	0.000249863471692641	0.0133943309279703	0.833507483404839	0.0303828219765775	0.156325355168646
ENSG00000076321.10	0.482034329087768	0.040403577400187	0.279071487342149	0.482034329087768	7.79568582396255e-05	0.00059210757616176	0.482034329087768	0.000207700911315763	0.00155067195047728	0.482034329087768	1.94716859109357e-05	0.00014773433273784	0.482034329087768	0.0397955208893247	0.274871581150831	0.482034329087768	0.0397955208893245	0.274949688159445	0.482034329087768	0.0319556311743812	0.243677555885539	0.627873270709253	0.0319556311743812	0.165465772501619	0.41802939170126	0.0101008943500468	0.0630537310307466	0.434091600892482	0.0206608683609342	0.137484487276589	0.437654467296003	0.0207333114052386	0.147097168354063	0.435625870801473	0.0303828219765775	0.156325355168646
ENSG00000076351.12	-0.936820128563082	0.00268231169447981	0.0449500090705882	-0.936820128563082	1.36021924256748e-06	2.02546045887253e-05	-0.936820128563082	3.80025752999227e-06	5.66045411078749e-05	-0.936820128563082	3.65869254132513e-07	5.36854016748299e-06	-0.936820128563082	0.00267961485193535	0.0449048155544563	-0.936820128563082	0.00267961485193557	0.0449175756251834	-0.936820128563082	0.0319556311743812	0.243677555885539	-0.719521710822673	0.0319556311743812	0.165465772501619	-1.05911914954044	0.000670577923619952	0.00968214418471793	-1.05063362260751	0.00518111699124123	0.0768471713286559	-0.944659399702102	0.0104622899138948	0.11243072775154	-1.05193290879952	0.0303828219765775	0.156325355168646
ENSG00000076513.16	1.18361107816806	1.48762207448177e-20	6.82850871797446e-18	1.18361107816806	3.13334421074462e-28	1.27231851942063e-25	1.18361107816806	5.84224234052784e-28	2.41949020537821e-25	1.18361107816806	1.60871318666842e-23	5.75728456550911e-21	1.18361107816806	0	0	1.18361107816806	1.48762207448176e-20	6.83044909459333e-18	1.18361107816806	0.0319556311743812	0.243677555885539	1.34320320005564	0.0319556311743812	0.165465772501619	1.11951497015425	3.71905518620442e-21	1.37629296597299e-18	1.13138800804259	7.48625232173976e-06	0.00203558117078765	1.12777268439514	7.47578454324028e-06	0.00202430827356126	1.13174284231293	0.0303828219765775	0.156325355168646
ENSG00000076685.18	0.826870143561387	0.0185060087941074	0.171308362861718	0.826870143561387	8.02001403121463e-06	9.05575381118166e-05	0.826870143561387	2.24424578552584e-05	0.000252015560578249	0.826870143561387	1.84991559483434e-06	2.11026298135748e-05	0.826870143561387	0.0183779773126794	0.170123187618249	0.826870143561387	0.0183779773126793	0.170171529513854	0.826870143561387	0.0319556311743812	0.243677555885539	0.931256584288259	0.0319556311743812	0.165465772501619	0.768580577301491	0.00462650219852686	0.037936872314799	0.780972828151329	0.0092809270535073	0.101337290126457	0.820904823620411	0.00670410755770882	0.0924265376803969	0.782725514245396	0.0303828219765775	0.156325355168646
ENSG00000076716.8	-2.13515361775547	0.000164867968086152	0.00463540232508536	-2.13515361775547	1.20927651621738e-08	3.07637031806386e-07	-2.13515361775547	3.7064903214277e-08	9.40922861524932e-07	-2.13515361775547	3.63639147175752e-09	9.21757574143578e-08	-2.13515361775547	0.000164857775323601	0.00463511574694786	-2.13515361775547	0.000164857775323646	0.00463643285301029	-2.13515361775547	0.0159716151903652	0.243677555885539	-2.08122489605517	0.0159716151903652	0.165465772501619	-2.18031467461782	4.12169920215381e-05	0.000959831539237541	-2.17117173395952	0.00254395686418681	0.0522749224972907	-2.11028478375275	0.0033681454053344	0.0640311423096921	-2.16698219161928	0.0303828219765775	0.156325355168646
ENSG00000076864.19	-1.32020261989924	0.0605568651908899	0.343856810532025	-1.32020261989924	0.000123678210156715	0.000859883242495569	-1.32020261989924	0.000325898041180396	0.00221515949207756	-1.32020261989924	3.14104486447904e-05	0.000218311923349161	-1.32020261989924	0.0591955168228964	0.336123811802258	-1.32020261989924	0.0591955168228962	0.33612896688418	-1.32020261989924	0.0319556311743812	0.243677555885539	-1.18607729381379	0.0319556311743812	0.165465772501619	-1.5059490940645	0.0185065160739801	NA	-1.44536705693082	0.0151392162977225	0.122505899029255	-1.17422634741917	0.0270370922711976	0.162035027138565	-1.55150066567482	0.0303828219765775	0.156325355168646
ENSG00000077009.13	-3.33239888561579	0.00325449464541973	0.0519023069773698	-3.33239888561579	4.17023350731369e-07	7.19399350546801e-06	-3.33239888561579	1.20088315593918e-06	2.07257650218948e-05	-3.33239888561579	1.01974486884766e-07	1.76491089391133e-06	-3.33239888561579	0.00325052489862931	0.0518389979112976	-3.33239888561579	0.00325052489862924	0.0518537283866679	-3.33239888561579	0.0319556311743812	0.243677555885539	-3.43177720792388	0.0319556311743812	0.165465772501619	-3.8000687049257	0.00275205555090976	NA	-3.41201085478167	0.000813623661354933	0.0266056813159041	-2.8499418063293	0.0041593098378412	0.0723630832660989	-3.8524707268616	0.0294010481903397	0.156325355168646
ENSG00000077044.10	-1.13663078058747	0.000426083917096956	0.0102235930789798	-1.13663078058747	7.63904781113846e-08	1.63422993447e-06	-1.13663078058747	2.15653188822153e-07	4.63830040846506e-06	-1.13663078058747	2.46131537784839e-08	5.18669403226235e-07	-1.13663078058747	0.000426015841617278	0.01022195965426	-1.13663078058747	0.000426015841617328	0.0102248643077268	-1.13663078058747	0.0319556311743812	0.243677555885539	-0.918754711878509	0.0319556311743812	0.165465772501619	-1.26007258117217	0.000106520979274239	0.00214085788687765	-1.25065931284342	0.00250714716622606	0.0519151522528046	-1.14389051962785	0.00503520431437854	0.0798211640522769	-1.25198165419812	0.0303828219765775	0.156325355168646
ENSG00000077063.10	-0.858763929261937	8.65413714323814e-06	0.000360418354594622	-0.858763929261937	7.22486790348967e-11	2.97374436222582e-09	-0.858763929261937	2.23297628033374e-10	9.14005659242809e-09	-0.858763929261937	3.18811146726098e-11	1.34097557034294e-09	-0.858763929261937	8.65410905814823e-06	0.000360417184936489	-0.858763929261937	8.65410905799501e-06	0.000360519600421918	-0.858763929261937	0.0159716151903652	0.243677555885539	-0.695301652717708	0.0159716151903652	0.165465772501619	-0.932327177302971	2.16353428580953e-06	7.27862532556042e-05	-0.916895996274999	0.000697556317192607	0.0247199445896393	-0.903847985416158	0.000794734481456917	0.0273826867583223	-0.916267252286838	0.0303828219765775	0.156325355168646
ENSG00000077514.8	0.34154452215883	0.123826520701521	0.438181106773579	0.34154452215883	0.00282699055023032	0.0108801102511832	0.34154452215883	0.00650659444581065	0.0237719739301101	0.34154452215883	0.000979932554477142	0.00366152466603873	0.34154452215883	0.132649729018363	0.449294037251	0.34154452215883	0.114552497037767	0.408831241962603	0.34154452215883	0.0746881121052244	0.346501887028482	0.487733244959882	0.0319556311743812	0.165465772501619	0.279699175630593	0.0700184097022456	0.188744796256742	0.292658466082981	0.0746881121052244	0.225098118689276	0.295573342000102	0.0736015554753097	0.239789843113555	0.293247113190738	0.0303828219765775	0.156325355168646
ENSG00000077585.13	0.501564015980511	0.0361212411996751	0.262941063646092	0.501564015980511	6.16229370758612e-05	0.000488426545178982	0.501564015980511	0.000165149848968561	0.00128618361359328	0.501564015980511	1.52317260397316e-05	0.000120682137084028	0.501564015980511	0.0356349010861098	0.259396943156084	0.501564015980511	0.0356349010861098	0.25947065291971	0.501564015980511	0.0319556311743812	0.243677555885539	0.674185471069163	0.0319556311743812	0.165465772501619	0.431414689284793	0.00903031029991876	0.0590521797891649	0.444869712218969	0.0185024495941419	0.131534916821902	0.441003247782374	0.0194973340628581	0.143448907737669	0.446168841010774	0.0303828219765775	0.156325355168646
ENSG00000077721.15	0.472890664705116	0.0175087481914203	0.165932324085206	0.472890664705116	2.41016632405429e-05	0.00022729192466461	0.472890664705116	6.55610675012434e-05	0.000611353336288637	0.472890664705116	5.95145133861669e-06	5.60003988479909e-05	0.472890664705116	0.0173941246891384	0.164846024601058	0.472890664705116	0.0173941246891384	0.164892866947618	0.472890664705116	0.0319556311743812	0.243677555885539	0.630330075284864	0.0319556311743812	0.165465772501619	0.408255279780362	0.00437718704785507	0.0366697121632071	0.420638219474668	0.0151496107546216	0.122505899029255	0.420112113478412	0.0159588748278477	0.133124022827069	0.421142389458624	0.0303828219765775	0.156325355168646
ENSG00000078018.19	1.3744229230875	3.78192265608559e-07	2.22438152878126e-05	1.3744229230875	5.84869722109353e-13	3.49370444553765e-11	1.3744229230875	1.77852457222197e-12	1.05814697154648e-10	1.3744229230875	4.71117596696381e-13	2.88337624760698e-11	1.3744229230875	3.78192211880624e-07	2.2243812127742e-05	1.3744229230875	3.78192211972541e-07	2.22501328943511e-05	1.3744229230875	0.0159716151903652	0.243677555885539	1.57291078128437	0.0159716151903652	0.165465772501619	1.29745726382435	9.45480664021396e-08	4.48326388402123e-06	1.29665471862571	0.000271745703408608	0.0139214529670361	1.31091301785803	0.000242857560450284	0.0132200890058517	1.29029073671315	0.0303828219765775	0.156325355168646
ENSG00000078053.16	0.456238899170135	0.123826520701521	0.438181106773579	0.456238899170135	0.000733962080424459	0.00363452376364035	0.456238899170135	0.00181487681757202	0.00871132348976521	0.456238899170135	0.000214502112545531	0.00105330514102299	0.456238899170135	0.129116121970926	0.449294037251	0.456238899170135	0.114552497037767	0.408831241962603	0.456238899170135	0.0479649113634157	0.308371404407069	0.6329835714898	0.0319556311743812	0.165465772501619	0.387764989777625	0.033971225384314	0.126375037088544	0.39962927510025	0.0420650179915008	0.179622130839891	0.389059312061495	0.0479649113634157	0.201767725052029	0.400822364271332	0.0303828219765775	0.156325355168646
ENSG00000078081.7	-1.68958052458164	2.44238823887574e-05	0.000900017934796882	-1.68958052458164	1.26727181938507e-09	4.01176078955258e-08	-1.68958052458164	3.53233889788587e-09	1.12359231720252e-07	-1.68958052458164	6.55774890641371e-10	2.00096630287465e-08	-1.68958052458164	2.4423658692152e-05	0.000900009691596492	-1.68958052458164	2.44236586924064e-05	0.000900265436723065	-1.68958052458164	0.0319556311743812	0.243677555885539	-1.48382305922944	0.0319556311743812	0.165465772501619	-1.84176899766864	6.10597059718936e-06	0.000181716673909011	-1.83013300483056	0.000877356867232742	0.0279076120373837	-1.63347948527715	0.00252618235818993	0.0553182715871482	-1.84441031532724	0.0303828219765775	0.156325355168646
ENSG00000078114.18	-4.38119590375789	5.03636123823128e-08	3.49442891494609e-06	-4.38119590375789	4.66853208137495e-12	2.41607977691745e-10	-4.38119590375789	1.2325962347682e-11	6.42806545050352e-10	-4.38119590375789	1.15776037259223e-11	5.2913658587197e-10	-4.38119590375789	5.03636113924344e-08	3.49442885109859e-06	-4.38119590375789	5.03636114311278e-08	3.49542181934846e-06	-4.38119590375789	0.0159716151903652	0.243677555885539	-4.56113360900908	0.0159716151903652	0.165465772501619	-4.59171435177762	1.25909030955782e-08	7.04305747325685e-07	-4.58139807853702	0.000862028987925523	0.0276280944673368	-3.91380820558809	0.0055052217079011	0.0828765414772481	-4.56868353671588	0.0303828219765775	0.156325355168646
ENSG00000078269.14	-0.0748634655258172	0.123826520701521	0.438181106773579	-0.0748634655258172	0.0209467930392691	0.0555569258860444	-0.0748634655258172	0.0390276869242042	0.0991583995580556	-0.0748634655258172	0.0123099120564503	0.029821454000912	-0.0748634655258172	0.132649729018363	0.449294037251	-0.0748634655258172	0.114552497037767	0.408831241962603	-0.0748634655258172	0.257611580445193	0.542406923270249	0.0990189896568247	0.0319556311743812	0.165465772501619	-0.144444629432838	0.0901418358213751	0.217904639475613	-0.134962643401681	0.257611580445193	0.435136173930493	-0.134062259809039	0.248758318253373	0.432608023040715	-0.134992301687635	0.0303828219765775	0.156325355168646
ENSG00000078304.19	0.680527967776566	0.123826520701521	0.438181106773579	0.680527967776566	0.00182070361358527	0.00761701740527621	0.680527967776566	0.00428154792308991	0.0172052080828733	0.680527967776566	0.000604495544174935	0.00247075559722295	0.680527967776566	0.132649729018363	0.449294037251	0.680527967776566	0.114552497037767	0.408831241962603	0.680527967776566	0.075207740985662	0.347410074581547	0.746735271196913	0.0319556311743812	0.165465772501619	0.615660400650181	0.075207740985662	0.195788557088075	0.628754881081196	0.0713968348895452	0.221299992004328	0.726329196070127	0.0405492931528279	0.188359948805077	0.629963504143412	0.0303828219765775	0.156325355168646
ENSG00000078401.6	2.04573244721754	0.000355880670062234	0.00888229355598591	2.04573244721754	1.12558924288986e-09	3.62299037555175e-08	2.04573244721754	3.34077730882129e-09	1.07234889877834e-07	2.04573244721754	3.52565764544545e-10	1.1506068189116e-08	2.04573244721754	0.000355833178734777	0.0088811082375707	2.04573244721754	0.000355833178734966	0.00888363187714093	2.04573244721754	0.0319556311743812	0.243677555885539	2.18856720530734	0.0319556311743812	0.165465772501619	1.99014024690762	8.89701675155586e-05	0.00185151486750288	1.98115653948125	0.000389060149914641	0.017486200779452	2.0129037905466	0.000342711735231671	0.0165638777112772	2.0995217336175	0.0303828219765775	0.156325355168646
ENSG00000078549.14	4.90337142131226	7.6316406171637e-05	0.00240510584524495	4.90337142131226	6.57454611903861e-11	2.73270750597442e-09	4.90337142131226	2.13223500912642e-10	8.76166062796868e-09	4.90337142131226	1.89535004600824e-11	8.30297017042822e-10	4.90337142131226	7.63142221265056e-05	0.00240503701522562	4.90337142131226	7.63142221267229e-05	0.00240572042617689	4.90337142131226	0.0159716151903652	0.243677555885539	5.4964604240573	0.0159716151903652	0.165465772501619	5.00730014503698	1.90791015429092e-05	NA	4.81148608327117	0.000161035266344068	0.0101226960132531	3.84006784040507	0.000351923943166705	0.0168548426386031	4.89133221436116	0.0265187219594307	0.156325355168646
ENSG00000078579.8	1.97677834690101	0.0223258815883162	0.192412648872366	1.97677834690101	2.65588967274324e-05	0.000245961010701639	1.97677834690101	7.22582007958886e-05	0.000660106167391853	1.97677834690101	6.49905284160105e-06	6.02139099387478e-05	1.97677834690101	0.0221396592610448	0.190807716447739	1.97677834690101	0.0221396592610449	0.190861936021441	1.97677834690101	0.0319556311743812	0.243677555885539	2.13739411117443	0.0319556311743812	0.165465772501619	1.95920161347043	0.0197305719011632	NA	1.88170166455927	0.0107880010887629	0.107326128589619	1.91506074905439	0.00558147039707904	0.08354800585167	2.06550753484995	0.0303828219765775	0.156325355168646
ENSG00000078668.13	0.458392656632669	0.123826520701521	0.438181106773579	0.458392656632669	0.000809990053972848	0.00394258644297757	0.458392656632669	0.00199497563797526	0.00940113352290842	0.458392656632669	0.000238702584781532	0.00115254847911939	0.458392656632669	0.132649729018363	0.449294037251	0.458392656632669	0.114552497037767	0.408831241962603	0.458392656632669	0.0480339815140274	0.308371404407069	0.588424992999138	0.0319556311743812	0.165465772501619	0.400623548014422	0.0480339815140274	0.152952201143526	0.412301220341159	0.0431999926859368	0.181577783961662	0.42390192429392	0.0373989281716091	0.182858544010234	0.412799104445273	0.0303828219765775	0.156325355168646
ENSG00000079102.16	2.42920594523645	3.15716186934916e-08	2.29874044383819e-06	2.42920594523645	1.83728413224887e-14	1.41584870264361e-12	2.42920594523645	5.46619137640422e-14	4.21355576865086e-12	2.42920594523645	2.62865835900624e-14	2.07880603934145e-12	2.42920594523645	3.15716183196812e-08	2.29874041662093e-06	2.42920594523645	3.1571618319704e-08	2.29939362251886e-06	2.42920594523645	0.0159716151903652	0.243677555885539	2.64642292299515	0.0159716151903652	0.165465772501619	2.33366088424794	7.89290467337291e-09	4.6331350432699e-07	2.32988325427902	0.000141196386090033	0.00946732974796062	2.38246575499845	0.000133059750122093	0.00947156840593841	2.30402186247785	0.0303828219765775	0.156325355168646
ENSG00000079156.16	0.608361703547424	0.00512139249373559	0.0715673080775824	0.608361703547424	1.26312445248335e-06	1.8982827625755e-05	0.608361703547424	3.82929354277824e-06	5.69968350366591e-05	0.608361703547424	2.7853239013738e-07	4.24819287328309e-06	0.608361703547424	0.00511156513859956	0.0714299787568033	0.608361703547424	0.00511156513859948	0.0714502761696622	0.608361703547424	0.0159716151903652	0.243677555885539	0.797842907815888	0.0159716151903652	0.165465772501619	0.529939162769228	0.0012803481234339	0.0154906653199824	0.535949342986916	0.00797432138988847	0.0952815250319619	0.551731547432004	0.006867103160652	0.0934536635670946	0.5355478371187	0.0303828219765775	0.156325355168646
ENSG00000079215.13	-0.576178055078417	0.0527985738282539	0.321807073058617	-0.576178055078417	0.000108978514349928	0.000776343228913199	-0.576178055078417	0.00028806266312843	0.00200506734247489	-0.576178055078417	2.7542574268327e-05	0.000195943886683196	-0.576178055078417	0.0517623590741264	0.315481080663297	-0.576178055078417	0.0517623590741264	0.315570727193441	-0.576178055078417	0.0319556311743812	0.243677555885539	-0.386077742554254	0.0319556311743812	0.165465772501619	-0.636668527848418	0.0131996434570635	0.0738163654633513	-0.626425537639376	0.0255867769888092	0.149122052091788	-0.67399135902736	0.0192292461188123	0.142420945758467	-0.628229948224073	0.0303828219765775	0.156325355168646
ENSG00000079332.14	0.79433157155833	0.00997316669719386	0.113460891600888	0.79433157155833	2.26581202607326e-06	3.12057798882448e-05	0.79433157155833	6.4493080386398e-06	8.87399577095187e-05	0.79433157155833	5.22035888286518e-07	7.23128218147249e-06	0.79433157155833	0.00993592963653456	0.113037259846674	0.79433157155833	0.0099359296365346	0.113069380308862	0.79433157155833	0.0319556311743812	0.243677555885539	0.910428867303978	0.0319556311743812	0.165465772501619	0.737643832380131	0.00249329167429847	0.0248934335317201	0.749056012919674	0.0058940728551729	0.0821165651544241	0.773445601596229	0.00446993586155324	0.0755741820130303	0.749630253160623	0.0303828219765775	0.156325355168646
ENSG00000079385.21	-1.11802779856939	0.00428268054684455	0.0630776173411467	-1.11802779856939	2.36830483398833e-06	3.24719198504309e-05	-1.11802779856939	6.6199024626037e-06	9.07326151282627e-05	-1.11802779856939	6.06509997006109e-07	8.21860717615876e-06	-1.11802779856939	0.0042758074476652	0.0629763592371475	-1.11802779856939	0.00427580744766524	0.062994254484857	-1.11802779856939	0.0319556311743812	0.243677555885539	-0.909692920938774	0.0319556311743812	0.165465772501619	-1.23973336814182	0.00107067013671114	0.0136663841432139	-1.22682228124905	0.00619438872518919	0.0842987656344852	-1.12065158095626	0.0104272403641052	0.11243072775154	-1.24806725122358	0.0303828219765775	0.156325355168646
ENSG00000079387.13	0.357648033764101	0.0946333025894774	0.414685932998815	0.357648033764101	0.000588787399275623	0.00303966893293516	0.357648033764101	0.00146351491706031	0.0073196539339879	0.357648033764101	0.000171527335379374	0.000876100553104856	0.357648033764101	0.0913276588812751	0.40019915367117	0.357648033764101	0.0913276588812751	0.40022982107148	0.357648033764101	0.049266402311663	0.308371404407069	0.522953101001334	0.0319556311743812	0.165465772501619	0.292444647013689	0.0236583256473693	0.103011211390242	0.303142571330392	0.0445902787848864	0.183728302422081	0.298546631848261	0.049266402311663	0.203472525788919	0.303393757809235	0.0303828219765775	0.156325355168646
ENSG00000079482.12	1.26783912557467	1.39100726591738e-07	9.0372672061063e-06	1.26783912557467	1.88517639815381e-13	1.22478460452362e-11	1.26783912557467	5.16119447502475e-13	3.3644934724382e-11	1.26783912557467	2.78977554136243e-13	1.79591800475207e-11	1.26783912557467	1.39100719276364e-07	9.03726673083207e-06	1.26783912557467	1.39100719335859e-07	9.03983474797745e-06	1.26783912557467	0.0319556311743812	0.243677555885539	1.40651225740214	0.0319556311743812	0.165465772501619	1.20626443939861	3.47751816479345e-08	1.82147051443935e-06	1.22310729903166	0.00015976196433135	0.0101027917624026	1.22600649337134	0.00015675248779091	0.0102208986874042	1.22845410299739	0.0303828219765775	0.156325355168646
ENSG00000080371.5	0.746139536434012	0.0853791453608866	0.393792191851272	0.746139536434012	0.000350655295697516	0.00199302464835883	0.746139536434012	0.000892181018995821	0.00494586753338864	0.746139536434012	9.6251991228586e-05	0.000543972251981629	0.746139536434012	0.0826842370965781	0.38136253086375	0.746139536434012	0.0826842370965782	0.381387589368165	0.746139536434012	0.0374433570522302	0.267228389459401	0.821359913393787	0.0319556311743812	0.165465772501619	0.681870645731255	0.0340913402742954	0.126628166155211	0.695742373347785	0.0374433570522302	0.172007939904827	0.780887309734025	0.0213447863402217	0.147956426744937	0.69740893895845	0.0303828219765775	0.156325355168646
ENSG00000080493.15	2.08828799194648	4.14775262253382e-28	3.98089984658189e-25	2.08828799194648	1.15835001615574e-37	1.1117527541422e-34	2.08828799194648	1.88273126338838e-37	1.80750759154664e-34	2.08828799194648	6.43892643268994e-30	6.17990598301128e-27	2.08828799194648	0	0	2.08828799194648	4.14775262253384e-28	3.9820310518426e-25	2.08828799194648	0.0319556311743812	0.243677555885539	2.2658905937231	0.0319556311743812	0.165465772501619	2.02514652682722	1.03693815563346e-28	8.0235446469765e-26	2.03341392091426	4.8708251723033e-07	0.000467621356655536	2.01298240467765	6.96829325348174e-07	0.000702517291895353	2.03458338854574	0.0303828219765775	0.156325355168646
ENSG00000080503.22	0.423807834229769	0.123826520701521	0.438181106773579	0.423807834229769	0.000939950794543141	0.00443311615518839	0.423807834229769	0.00229940410918862	0.0105044197778388	0.423807834229769	0.000281418555243036	0.00131696648802232	0.423807834229769	0.132649729018363	0.449294037251	0.423807834229769	0.114552497037767	0.408831241962603	0.423807834229769	0.0491797154878678	0.308371404407069	0.55608157228053	0.0319556311743812	0.165465772501619	0.364550031770938	0.0491797154878678	0.155005794621362	0.377201865909112	0.0469986560172542	0.187223427714151	0.388777326272736	0.0405205943845412	0.1883440743829	0.377709637627459	0.0303828219765775	0.156325355168646
ENSG00000080824.18	1.26343504476931	0.0314697398219482	0.24313339053803	1.26343504476931	3.86039844426816e-05	0.000332238817418757	1.26343504476931	0.000104374896380916	0.000885342243558763	1.26343504476931	9.47040652680284e-06	8.16194423728335e-05	1.26343504476931	0.0311003046618769	0.240279155849078	1.26343504476931	0.031100304661877	0.24034743313703	1.26343504476931	0.0319556311743812	0.243677555885539	1.25990293091371	0.0319556311743812	0.165465772501619	1.16965340878589	0.0106194557713197	0.0646779948462163	1.18509139437856	0.022231011205157	0.141555980604197	1.42466177695143	0.00786743495548706	0.100556798314041	1.18534138641235	0.0303828219765775	0.156325355168646
ENSG00000080839.11	0.741582103074572	0.0617831185024892	0.347307546245183	0.741582103074572	0.000110299647809039	0.000783112664252813	0.741582103074572	0.00029197893725179	0.00202658137814494	0.741582103074572	2.76509535616731e-05	0.000196516285578838	0.741582103074572	0.0603663686652137	0.338566112475635	0.741582103074572	0.0603663686652136	0.340514230138028	0.741582103074572	0.0319556311743812	0.243677555885539	0.835338658865929	0.0319556311743812	0.165465772501619	0.68089212350029	0.0184116289411112	0.0897026787248244	0.694222405395516	0.0231738645543969	0.144525784071999	0.750705036200132	0.0154457796256223	0.131269949138958	0.696158755731257	0.0303828219765775	0.156325355168646
ENSG00000080986.12	0.760737218079729	0.107754097098653	0.438181106773579	0.760737218079729	0.000597744542803261	0.003077633753058	0.760737218079729	0.00148866605084765	0.00742610195086285	0.760737218079729	0.000172414340478918	0.000879779796813037	0.760737218079729	0.103477661374582	0.427328539003383	0.760737218079729	0.103477661374582	0.408831241962603	0.760737218079729	0.0458067462988291	0.299956041299241	0.831226940300472	0.0319556311743812	0.165465772501619	0.697309940080326	0.0429226865680015	0.144202268294274	0.709904576853271	0.0458067462988291	0.185804549371532	0.799959763450526	0.0269385242746632	0.161776676487109	0.711598967390354	0.0303828219765775	0.156325355168646
ENSG00000081019.13	0.610267870801306	0.0806512433357459	0.382384496035499	0.610267870801306	0.000163886688668106	0.00107568151421419	0.610267870801306	0.000429033167830704	0.00275428861329857	0.610267870801306	4.19743093464485e-05	0.000276360318631201	0.610267870801306	0.0782446322885187	0.370967939367293	0.610267870801306	0.0782446322885188	0.370990096636948	0.610267870801306	0.0319556311743812	0.243677555885539	0.730268760930755	0.0319556311743812	0.165465772501619	0.549838615515363	0.0201628108339365	0.0944250402121551	0.564677168406963	0.0252433545675257	0.148231043780698	0.589038549969142	0.0209838384876088	0.147459925030147	0.567687835493542	0.0303828219765775	0.156325355168646
ENSG00000081052.11	-1.43782700840872	5.06675040338509e-24	3.45111079895084e-21	-1.43782700840872	1.34933166106343e-32	9.19068968495301e-30	-1.43782700840872	2.62730579292374e-32	1.79004276297878e-29	-1.43782700840872	7.59752626358589e-27	5.3473922351872e-24	-1.43782700840872	0	0	-1.43782700840872	5.06675040338506e-24	3.45209146031922e-21	-1.43782700840872	0.0159716151903652	0.243677555885539	-1.28812526871999	0.0159716151903652	0.165465772501619	-1.5012692158276	1.26668760084627e-24	6.95574936426003e-22	-1.48711513616238	2.94594994669649e-06	0.00119656555431109	-1.48583833017934	3.42282892044472e-06	0.00144587139257426	-1.48721300204561	0.0303828219765775	0.156325355168646
ENSG00000081154.11	0.835766071973947	0.0722086901262097	0.359348711446625	0.835766071973947	0.000237473563071549	0.00144878771576301	0.835766071973947	0.000612556254145768	0.00364573226729284	0.835766071973947	6.32417950305228e-05	0.000385049164379899	0.835766071973947	0.0702768297644905	0.349734562986266	0.835766071973947	0.0702768297644905	0.358453083238428	0.835766071973947	0.0339211447679812	0.252511457087213	0.897601314225987	0.0319556311743812	0.165465772501619	0.76777481667324	0.0274928981694144	0.111431334651891	0.782130683045395	0.0339211447679812	0.16636846452579	0.890595910061439	0.0180521725315524	0.139102493994498	0.784248032122709	0.0303828219765775	0.156325355168646
ENSG00000081189.15	1.40596307108586	0.00116770654494374	0.023526835588251	1.40596307108586	1.16928760444419e-07	2.40170309025671e-06	1.40596307108586	3.37002547127001e-07	6.93070184797409e-06	1.40596307108586	3.14831439104571e-08	6.37971769356335e-07	1.40596307108586	0.00116719531748399	0.0235165354281245	1.40596307108586	0.00116719531748412	0.0235232178440669	1.40596307108586	0.0319556311743812	0.243677555885539	1.49560065770542	0.0319556311743812	0.165465772501619	1.34591652114456	0.000291926636235935	0.00499443932527068	1.35615255824892	0.00316840430212548	0.0594314984593183	1.42117627815351	0.00235754689041014	0.0535497346348547	1.37184445639421	0.0303828219765775	0.156325355168646
ENSG00000081320.10	1.57810623874212	0.0107931422529959	0.120516762914864	1.57810623874212	3.81962070215396e-06	4.91776165402322e-05	1.57810623874212	1.0725665300834e-05	0.000137583927493758	1.57810623874212	9.15212281495949e-07	1.17905474824814e-05	1.57810623874212	0.0107495363122181	0.120029856812525	1.57810623874212	0.0107495363122179	0.120063964278347	1.57810623874212	0.0319556311743812	0.243677555885539	1.56174706227683	0.0319556311743812	0.165465772501619	1.47869061964064	0.00269828556324897	0.026489570440131	1.49130717817713	0.0115841276271148	0.110860153879607	1.76239245206009	0.00386123223437416	0.0692889430944915	1.49474702763836	0.0303828219765775	0.156325355168646
ENSG00000081479.12	-4.32720547372974	4.98865776874273e-20	2.10671017574005e-17	-4.32720547372974	1.55219190594502e-27	5.8525950167909e-25	-4.32720547372974	2.91886863970389e-27	1.10088258105689e-24	-4.32720547372974	5.09699096898313e-23	1.68160881734498e-20	-4.32720547372974	0	0	-4.32720547372974	4.9886577687427e-20	2.10730881467229e-17	-4.32720547372974	0.0319556311743812	0.243677555885539	-4.11848457620783	0.0319556311743812	0.165465772501619	-4.47248826543827	1.24716444218568e-20	4.24609605986537e-18	-4.44685617036353	6.3928159964003e-06	0.00190989524269511	-4.29902633390559	1.38277379243716e-05	0.00270753891446846	-4.48006402147826	0.0303828219765775	0.156325355168646
ENSG00000081721.11	0.368141754584449	0.123826520701521	0.438181106773579	0.368141754584449	0.00317276924459623	0.0119268332917304	0.368141754584449	0.00724314983070612	0.0258985216817918	0.368141754584449	0.00112263021399442	0.00408343444763002	0.368141754584449	0.132649729018363	0.449294037251	0.368141754584449	0.114552497037767	0.408831241962603	0.368141754584449	0.0829870423779023	0.350945603807212	0.539901238437586	0.0319556311743812	0.165465772501619	0.300165281350207	0.0675707405726965	0.184911188084497	0.309467479512153	0.0798001157237992	0.232812843717338	0.308417460501028	0.0829870423779023	0.251939164455218	0.309510574891907	0.0303828219765775	0.156325355168646
ENSG00000081803.15	-1.5011318988599	3.36206755390884e-05	0.00118712468897634	-1.5011318988599	5.8079558806054e-10	1.98438492587351e-08	-1.5011318988599	1.80085188140217e-09	6.1348052559831e-08	-1.5011318988599	2.07283392417294e-10	7.27986372979566e-09	-1.5011318988599	3.36202516603157e-05	0.00118710972208623	-1.5011318988599	3.36202516602797e-05	0.00118744704902469	-1.5011318988599	0.0159716151903652	0.243677555885539	-1.43255214565251	0.0159716151903652	0.165465772501619	-1.56470266729617	8.40516888477209e-06	0.000240877424116962	-1.55014574205125	0.000889220400032109	0.0280316777150421	-1.46153506366912	0.00160096258779354	0.0419527677627634	-1.54996619935231	0.0303828219765775	0.156325355168646
ENSG00000081853.14	-0.820030078412595	0.0323271005709575	0.246688373167968	-0.820030078412595	1.48099643631867e-05	0.000152159217176142	-0.820030078412595	4.32934676307297e-05	0.000436676852831253	-0.820030078412595	3.32674900687023e-06	3.46372314004264e-05	-0.820030078412595	0.0319373172156153	0.243713933143375	-0.820030078412595	0.0319373172156155	0.243783186451397	-0.820030078412595	0.0167049150232825	0.243677555885539	-0.628296558429269	0.0159716151903652	0.165465772501619	-0.865736760432092	0.00808177514273938	0.0552070859770676	-0.85700680810853	0.0167049150232825	0.126889829964326	-0.949204965505168	0.00923968514348175	0.107403076453207	-0.854137623592869	0.0303828219765775	0.156325355168646
ENSG00000081870.11	0.599631807180293	0.0125167303936328	0.133885897802207	0.599631807180293	6.91799304218006e-06	8.03042457864937e-05	0.599631807180293	1.93296624633924e-05	0.000222972037623872	0.599631807180293	1.6282848672083e-06	1.89532717591529e-05	0.599631807180293	0.0124581021564658	0.133258777626026	0.599631807180293	0.0124581021564658	0.13329664419793	0.599631807180293	0.0319556311743812	0.243677555885539	0.745619527229574	0.0319556311743812	0.165465772501619	0.5391624349759	0.0031291825984082	0.0294298758965209	0.552524778283486	0.00840923999838339	0.09700248935328	0.550749217533905	0.00919499202831176	0.107060323390283	0.553920742841202	0.0303828219765775	0.156325355168646
ENSG00000081913.13	-0.750608925771999	8.51051176186035e-06	0.000355840506636993	-0.750608925771999	2.12980309824958e-10	8.01618403200353e-09	-0.750608925771999	5.94114242700265e-10	2.25283427649413e-08	-0.750608925771999	1.30329313109038e-10	4.72835643693701e-09	-0.750608925771999	8.51048460126513e-06	0.000355839371001412	-0.750608925771999	8.51048460109496e-06	0.000355940485662825	-0.750608925771999	0.0319556311743812	0.243677555885539	-0.555082271368819	0.0319556311743812	0.165465772501619	-0.834804419942969	2.12762794046509e-06	7.18623222828119e-05	-0.827007016082598	0.000813226226564402	0.0266056813159041	-0.804814135273726	0.00108537164346398	0.0329369748298889	-0.827725471355223	0.0303828219765775	0.156325355168646
ENSG00000082126.17	2.69385121572946	4.67292551918935e-20	2.01364943546292e-17	2.69385121572946	2.04336828904856e-29	9.80584577801374e-27	2.69385121572946	4.59348876620765e-29	2.25625758676911e-26	2.69385121572946	1.94388389147999e-25	1.026127709215e-22	2.69385121572946	0	0	2.69385121572946	4.67292551918934e-20	2.01422163042445e-17	2.69385121572946	0.0159716151903652	0.243677555885539	2.88201336356191	0.0159716151903652	0.165465772501619	2.63055889267748	1.16823137979734e-20	4.05853117924288e-18	2.61782593765792	1.51801359628368e-06	0.000843735925450198	2.62733830857463	1.43975939054466e-06	0.000950286190240432	2.61063489350414	0.0303828219765775	0.156325355168646
ENSG00000082153.17	0.885776075803267	0.102116208143451	0.433007518439234	0.885776075803267	0.000809523696767698	0.00394213396154288	0.885776075803267	0.00198010740609834	0.00935193392759459	0.885776075803267	0.000245829932694776	0.00117997250030693	0.885776075803267	0.0982719408525078	0.416698640570665	0.885776075803267	0.0982719408525076	0.408831241962603	0.885776075803267	0.0586987678990503	0.308371404407069	0.910949714911196	0.0319556311743812	0.165465772501619	0.806028824211714	0.0517502254373052	0.159101334227785	0.82063190042153	0.0586987678990503	0.204347564990249	0.997240994783148	0.0255290520358627	0.158681314905667	0.821019071836631	0.0303828219765775	0.156325355168646
ENSG00000082397.17	-1.76566252590979	4.73703367876907e-05	0.00158020247344977	-1.76566252590979	4.25125485963358e-10	1.49858508115464e-08	-1.76566252590979	1.33820166866887e-09	4.68725662420483e-08	-1.76566252590979	1.37232450762892e-10	4.95327042368967e-09	-1.76566252590979	4.73694953136983e-05	0.00158017440192113	-1.76566252590979	4.73694953135314e-05	0.00158062342141356	-1.76566252590979	0.0159716151903652	0.243677555885539	-1.61545956127945	0.0159716151903652	0.165465772501619	-1.78466910070243	1.18425841969227e-05	0.000322052842084991	-1.77694453332866	0.00112796754766571	0.0324574966951599	-1.89989893085986	0.000634113400120192	0.0242227664274241	-1.77630734673951	0.0303828219765775	0.156325355168646
ENSG00000082497.11	1.26861103316397	0.000684698219127269	0.0153475614616479	1.26861103316397	5.00081476270855e-08	1.1091618037247e-06	1.26861103316397	1.44407922125552e-07	3.21056812969872e-06	1.26861103316397	1.42408078824286e-08	3.17497560647192e-07	1.26861103316397	0.000684522434819201	0.01534362124332	1.26861103316397	0.000684522434819339	0.0153479812588315	1.26861103316397	0.0319556311743812	0.243677555885539	1.38850899196198	0.0319556311743812	0.165465772501619	1.21984688290715	0.000171174554781817	0.00323407818651596	1.23031230196076	0.00213552458937286	0.0471254194237445	1.22878947951366	0.00227655752199824	0.0525499141225407	1.2365955334449	0.0303828219765775	0.156325355168646
ENSG00000082515.17	0.423870462243819	0.0836802431165911	0.389137717312656	0.423870462243819	0.00041221847528761	0.00228391317389081	0.423870462243819	0.00104036712777824	0.00558698044897131	0.423870462243819	0.000115758719944791	0.000634450675234886	0.423870462243819	0.0810907804919245	0.37709483951827	0.423870462243819	0.0810907804919245	0.377118946547235	0.423870462243819	0.0434484011254598	0.292355955947764	0.599056390767512	0.0319556311743812	0.165465772501619	0.356667100832576	0.0209200607791478	0.0964839324420028	0.366066550993894	0.036643545807575	0.170311773543098	0.358467267081971	0.0434484011254598	0.193724652769862	0.366133551643608	0.0303828219765775	0.156325355168646
ENSG00000082898.16	0.849790848947539	0.0899841005552295	0.403657166607961	0.849790848947539	0.00045511557877058	0.00247546765732632	0.849790848947539	0.00114493571443601	0.0060289671464979	0.849790848947539	0.000128558823094704	0.000692832963155864	0.849790848947539	0.0869929559219322	0.39023927433431	0.849790848947539	0.0869929559219324	0.390267251917403	0.849790848947539	0.0436076535883128	0.292588371629242	0.901913664119911	0.0319556311743812	0.165465772501619	0.781538714659637	0.0384048700489046	0.134797134606702	0.794180186045075	0.0436076535883128	0.182239266212654	0.916370163898028	0.0224960251388074	0.150407897105651	0.794583899355408	0.0303828219765775	0.156325355168646
ENSG00000083312.17	0.697694331272234	0.0949917817988147	0.415527547686342	0.697694331272234	0.000414904662632543	0.00229458144355321	0.697694331272234	0.00104949316489156	0.00562454837241173	0.697694331272234	0.000115272507844314	0.000632695347837973	0.697694331272234	0.0916612462958647	0.400958611049758	0.697694331272234	0.0916612462958646	0.40098947452671	0.697694331272234	0.0378312337567879	0.269230367635516	0.785579854003457	0.0319556311743812	0.165465772501619	0.638869403809303	0.0378312337567879	0.133554768196143	0.650834176065699	0.0373736900485506	0.171826231500966	0.710766410208224	0.0237479454497037	0.153621987924179	0.651146990601221	0.0303828219765775	0.156325355168646
ENSG00000083454.21	-0.847825050552434	9.39248460051178e-05	0.00287840801654291	-0.847825050552434	4.84721520072246e-09	1.3378947576896e-07	-0.847825050552434	1.38004300826748e-08	3.84536785984399e-07	-0.847825050552434	1.87454706134099e-09	5.10065221652256e-08	-0.847825050552434	9.39215378532587e-05	0.00287830663537236	-0.847825050552434	9.39215378531432e-05	0.0028791245297478	-0.847825050552434	0.0319556311743812	0.243677555885539	-0.648080533284284	0.0319556311743812	0.165465772501619	-0.933341318753816	2.34812115012795e-05	0.000590429340304697	-0.928882347101649	0.00139833001972896	0.0374630650936059	-0.901179138177029	0.00183814963265853	0.0459650701333992	-0.932405035232856	0.0303828219765775	0.156325355168646
ENSG00000083720.12	0.634476575224054	0.00745049843031538	0.0934188090000648	0.634476575224054	1.94229403110159e-06	2.73046194851599e-05	0.634476575224054	5.52456366120749e-06	7.77895393922422e-05	0.634476575224054	4.54862089881697e-07	6.44041392320092e-06	0.634476575224054	0.00742970804424503	0.0931581266949132	0.634476575224054	0.00742970804424523	0.0931845983387788	0.634476575224054	0.0319556311743812	0.243677555885539	0.778902975589021	0.0319556311743812	0.165465772501619	0.577030423301868	0.00186262460757884	0.0202992693308673	0.587646315584692	0.00536149269765807	0.078204480156931	0.584100047200284	0.00550012008624001	0.0828765414772481	0.588067600274915	0.0303828219765775	0.156325355168646
ENSG00000083937.8	1.11673978145578	0.0600266220973165	0.34302352569513	1.11673978145578	0.000213090313323913	0.00133276124580403	1.11673978145578	0.000549640729599081	0.00336004684511206	1.11673978145578	5.72810720396176e-05	0.000355836962670352	1.11673978145578	0.058688891100142	0.335378972326431	1.11673978145578	0.058688891100142	0.335383506156526	1.11673978145578	0.0389145310617779	0.274591150218498	1.1172686204632	0.0319556311743812	0.165465772501619	1.02428425577917	0.0252326017258925	0.106796265335621	1.03835793572011	0.0389145310617779	0.174339477891045	1.27325161211097	0.0150066555243291	0.129453207995786	1.04266168244109	0.0303828219765775	0.156325355168646
ENSG00000084070.11	-0.122246186507975	0.123826520701521	0.438181106773579	-0.122246186507975	0.0184449490884714	0.0500662167377648	-0.122246186507975	0.0356303825904315	0.0922920420275331	-0.122246186507975	0.00976067411567115	0.024596447603759	-0.122246186507975	0.132649729018363	0.449294037251	-0.122246186507975	0.114552497037767	0.408831241962603	-0.122246186507975	0.222131932642095	0.510260635088972	0.0623604476042975	0.0319556311743812	0.165465772501619	-0.197754007549282	0.113244771613192	0.250489312262393	-0.191180696535346	0.19194269865823	0.365391774525504	-0.179423019345473	0.222131932642095	0.405626795476875	-0.191661947586756	0.0303828219765775	0.156325355168646
ENSG00000084093.16	0.88866745497601	0.0688187414075371	0.349472757292002	0.88866745497601	0.000245965527606474	0.0014864230439069	0.88866745497601	0.000632998916827051	0.00374183322762501	0.88866745497601	6.60178302643842e-05	0.000397254626968502	0.88866745497601	0.0670630170323891	0.340556903472558	0.88866745497601	0.0670630170323892	0.358229130688187	0.88866745497601	0.0356505902579673	0.259410886130602	0.937487377105925	0.0319556311743812	0.165465772501619	0.818014514371313	0.0286612908545703	0.114335027062196	0.832175973158339	0.0356505902579673	0.168822006585086	0.961493270235401	0.0172046853518843	0.137383803144479	0.833099055129096	0.0303828219765775	0.156325355168646
ENSG00000084112.14	0.282375154003723	0.0678824647574648	0.347307546245183	0.282375154003723	0.00360865093606593	0.0132285875894153	0.282375154003723	0.00806926900089918	0.0281843940082672	0.282375154003723	0.00162499776690446	0.00553909447242966	0.282375154003723	0.066173921202318	0.338566112475635	0.282375154003723	0.0737427927101071	0.358453083238428	0.282375154003723	0.12911290952997	0.426104889766384	0.454142390389658	0.0159716151903652	0.165465772501619	0.213479067251522	0.0696688357064563	0.188113867117934	0.223217361940994	0.123744997256822	0.287978556505277	0.224038955066462	0.12911290952997	0.305716789482343	0.223136701061261	0.0303828219765775	0.156325355168646
ENSG00000084234.16	0.489382481231858	0.00985474642195776	0.112659973307871	0.489382481231858	4.25288831442535e-06	5.37722974605337e-05	0.489382481231858	1.19616761607702e-05	0.000150561717635058	0.489382481231858	1.00130683453263e-06	1.26678213368224e-05	0.489382481231858	0.00981838769083931	0.112244318403937	0.489382481231858	0.00981838769083922	0.112276213545325	0.489382481231858	0.0319556311743812	0.243677555885539	0.651269485842901	0.0319556311743812	0.165465772501619	0.427716387855614	0.00246368660548944	0.0246992562339498	0.437627793813468	0.00820831760006843	0.0959596336969227	0.427978957431855	0.00676630313711483	0.0926189815677268	0.437653592668983	0.0303828219765775	0.156325355168646
ENSG00000084444.13	-0.670219230729232	1.37136565156023e-07	8.93715609033775e-06	-0.670219230729232	1.12913072479884e-12	6.3747580893389e-11	-0.670219230729232	3.27887128901406e-12	1.85168557473973e-10	-0.670219230729232	1.35416177404607e-12	7.52450680499548e-11	-0.670219230729232	1.37136558109319e-07	8.93715563110575e-06	-0.670219230729232	1.3713655810361e-07	8.9396951966245e-06	-0.670219230729232	0.0159716151903652	0.243677555885539	-0.516040939034324	0.0159716151903652	0.165465772501619	-0.734938203605845	3.42841412890058e-08	1.8012930159344e-06	-0.720332463382721	0.0005726196417423	0.0222106605876246	-0.72128906615573	0.000649190378487261	0.0244595490571664	-0.720161904505105	0.0303828219765775	0.156325355168646
ENSG00000084636.17	2.46212530425716	0.00304500224732497	0.0494198481570075	2.46212530425716	2.08579296911378e-07	3.93579254180854e-06	2.46212530425716	6.45878344767933e-07	1.21258635731942e-05	2.46212530425716	4.60950964790501e-08	8.85621439631613e-07	2.46212530425716	0.00304152699706817	0.0493634454597189	2.46212530425716	0.00304152699706799	0.0493774724866049	2.46212530425716	0.0159716151903652	0.243677555885539	2.59474710347819	0.0159716151903652	0.165465772501619	2.14764986176328	0.000761250561831243	0.0106393828522605	2.19078748765252	0.00719873161636939	0.0913728428301309	2.80811390565375	0.00161664099660461	0.0422065197642596	2.12991098564765	0.0303828219765775	0.156325355168646
ENSG00000084693.15	-0.516739530155454	0.0237059228759335	0.199900383995741	-0.516739530155454	4.31096090633135e-05	0.000364395274368241	-0.516739530155454	0.00011573762031147	0.000965058933516999	-0.516739530155454	1.08731289214551e-05	9.16145718980541e-05	-0.516739530155454	0.0234960152272685	0.198130336071795	-0.516739530155454	0.0234960152272685	0.19818663642777	-0.516739530155454	0.0319556311743812	0.243677555885539	-0.310272545408073	0.0319556311743812	0.165465772501619	-0.614910196332731	0.00592648071898337	0.0444825755199533	-0.607554682238658	0.015036262152962	0.122374067084296	-0.556328517812191	0.0237912474124228	0.153715184031135	-0.608186918005583	0.0303828219765775	0.156325355168646
ENSG00000084710.13	-0.977690916273645	4.96094546499421e-09	4.22380497957067e-07	-0.977690916273645	9.5183226539022e-15	7.64180162878878e-13	-0.977690916273645	2.45775746933044e-14	1.99565722012587e-12	-0.977690916273645	3.6964254555849e-14	2.85897521958517e-12	-0.977690916273645	4.9609454322308e-09	4.22380495167554e-07	-0.977690916273645	4.96094545576510e-09	4.2250052004522e-07	-0.977690916273645	0.0319556311743812	0.243677555885539	-0.783924385246919	0.0319556311743812	0.165465772501619	-1.060731161243	1.24023636624855e-09	8.51312244461657e-08	-1.0524158378407	0.000145053286579158	0.00963418385483772	-1.03258532273338	0.000193303921076306	0.0115007665269089	-1.05313069175252	0.0303828219765775	0.156325355168646
ENSG00000084733.10	0.706067019533807	0.0397138835769447	0.276387162731439	0.706067019533807	3.20971682973748e-05	0.000286204268834066	0.706067019533807	8.76256761289893e-05	0.000771985477678808	0.706067019533807	7.5976833073198e-06	6.82950545057717e-05	0.706067019533807	0.0391263414317986	0.272298186991571	0.706067019533807	0.0391263414317984	0.272375562749181	0.706067019533807	0.0319556311743812	0.243677555885539	0.813638060039103	0.0319556311743812	0.165465772501619	0.646708663524282	0.00992847089423616	0.0622972208008044	0.660155487978844	0.014544582805179	0.120469071932622	0.697702327609554	0.0103136801150268	0.112070319875878	0.66132004874863	0.0303828219765775	0.156325355168646
ENSG00000085063.14	1.00527926276618	1.81649742297181e-21	9.35496172830481e-19	1.00527926276618	5.43037995882964e-29	2.439627081504e-26	1.00527926276618	1.08570011615285e-28	4.87895152197115e-26	1.00527926276618	3.78458606962335e-24	1.63084765020606e-21	1.00527926276618	0	0	1.00527926276618	1.8164974229718e-21	9.35762001721645e-19	1.00527926276618	0.0159716151903652	0.243677555885539	1.18090871958133	0.0159716151903652	0.165465772501619	0.935689152199283	4.54124355742952e-22	1.88550217263714e-19	0.944503342289756	1.47929093714787e-05	0.00271687859856523	0.944710293277737	1.05040937461629e-05	0.00243798861552425	0.944526885559475	0.0303828219765775	0.156325355168646
ENSG00000085231.13	0.750250254712267	0.00799261893313595	0.0976644379474338	0.750250254712267	2.46986379357413e-06	3.36459187105276e-05	0.750250254712267	7.00064155285191e-06	9.53323986059222e-05	0.750250254712267	5.79739463775611e-07	7.88737034640594e-06	0.750250254712267	0.00796869509467502	0.0973721047014253	0.750250254712267	0.00796869509467495	0.0973997737816143	0.750250254712267	0.0319556311743812	0.243677555885539	0.87807464395267	0.0319556311743812	0.165465772501619	0.689218403406836	0.00199815473328399	0.0212312073670965	0.704802314077199	0.00641509415066618	0.0857875154354734	0.720791907313157	0.00566494720049108	0.0841694567431966	0.708296784841062	0.0303828219765775	0.156325355168646
ENSG00000085274.15	0.509284746362106	0.0865181411555827	0.396792039639472	0.509284746362106	0.000241085915503787	0.0014648011720811	0.509284746362106	0.000623036149930252	0.0036922408873953	0.509284746362106	6.35636748777207e-05	0.000386207130744235	0.509284746362106	0.0837513778734572	0.384103028626857	0.509284746362106	0.0837513778734572	0.384128740947946	0.509284746362106	0.0319556311743812	0.243677555885539	0.650916815318564	0.0319556311743812	0.165465772501619	0.445995430922281	0.0216295352888957	0.0983701787931796	0.462749963716181	0.0287173237900321	0.155445214614596	0.467583893338178	0.0276122097037854	0.16281336715624	0.465645344695374	0.0303828219765775	0.156325355168646
ENSG00000085365.17	1.04325920228213	0.0532667629859196	0.322919236419091	1.04325920228213	0.000107776844221412	0.000768820292478076	1.04325920228213	0.00028476554495468	0.00199024919754725	1.04325920228213	2.73198533466556e-05	0.000194556055114547	1.04325920228213	0.052212172045452	0.316525987005375	1.04325920228213	0.0522121720454521	0.316615930454205	1.04325920228213	0.0319556311743812	0.243677555885539	1.08186498336613	0.0319556311743812	0.165465772501619	0.968973271959909	0.017437781662601	0.0867455748809048	0.981937201810449	0.0275931245311679	0.153789944574334	1.133681294891	0.0133166907464799	0.124287152123907	0.984863017441722	0.0303828219765775	0.156325355168646
ENSG00000085377.13	-0.13734222061963	0.123826520701521	0.438181106773579	-0.13734222061963	0.00996146262445761	0.0302095838596572	-0.13734222061963	0.0204772585760846	0.0594420256164765	-0.13734222061963	0.00459841649583963	0.0131905399143668	-0.13734222061963	0.132649729018363	0.449294037251	-0.13734222061963	0.114552497037767	0.408831241962603	-0.13734222061963	0.176631964047738	0.469068600709805	0.0482022744548224	0.0319556311743812	0.165465772501619	-0.212790030094867	0.0765577306467039	0.19749086964674	-0.206120438041219	0.152260401743865	0.320729940655782	-0.195843286084227	0.176631964047738	0.357101915636286	-0.206498024300492	0.0303828219765775	0.156325355168646
ENSG00000085433.15	0.811035846174655	0.0076088975708014	0.0947857653141425	0.811035846174655	1.83518315486068e-06	2.60591071384554e-05	0.811035846174655	5.22588895318916e-06	7.42772547646758e-05	0.811035846174655	4.28676693421258e-07	6.14494798478605e-06	0.811035846174655	0.00758721434434073	0.0945156524370233	0.811035846174655	0.0075872143443406	0.0945425098329309	0.811035846174655	0.0319556311743812	0.243677555885539	0.928380709434356	0.0319556311743812	0.165465772501619	0.75228489583774	0.00190222439270035	0.0205727864275337	0.765459370408716	0.00577072643794493	0.0811503995880269	0.791084195006942	0.00468495744242852	0.0771934269898072	0.767638178098783	0.0303828219765775	0.156325355168646
ENSG00000085449.14	0.765755133926182	0.10438100589883	0.436955777072522	0.765755133926182	0.00065939595001713	0.00333408656240702	0.765755133926182	0.00163282664851237	0.00802208226174222	0.765755133926182	0.000193359089063119	0.000970141131869451	0.765755133926182	0.100365848806359	0.420064399910062	0.765755133926182	0.100365848806359	0.408831241962603	0.765755133926182	0.0493495635356923	0.308371404407069	0.827018341892238	0.0319556311743812	0.165465772501619	0.698283682393703	0.0465178470528133	0.150346176263535	0.711972966248841	0.0493495635356923	0.190067771888424	0.820818330562101	0.0260952514747075	0.160173730426416	0.713377185460024	0.0303828219765775	0.156325355168646
ENSG00000085563.14	-0.715255761535333	2.53727868887996e-06	0.000120935980848082	-0.715255761535333	2.39230593155129e-11	1.07020211323529e-09	-0.715255761535333	6.6598135488513e-11	2.99280685032529e-09	-0.715255761535333	1.84549925823516e-11	8.11827434117405e-10	-0.715255761535333	2.53727627474998e-06	0.000120935865781819	-0.715255761535333	2.5372762747123e-06	0.000120970230695708	-0.715255761535333	0.0319556311743812	0.243677555885539	-0.543000928242673	0.0319556311743812	0.165465772501619	-0.780568486104389	6.34319672219991e-07	2.43747715128689e-05	-0.76954256508025	0.000582662126991373	0.0222644262940303	-0.782630315649518	0.000459039247042453	0.0197492442244958	-0.769645419702758	0.0303828219765775	0.156325355168646
ENSG00000085721.12	0.589185310338713	0.0332304214802076	0.250884422373369	0.589185310338713	2.71478953032737e-05	0.000249990322428532	0.589185310338713	7.43677893856731e-05	0.000677035379144311	0.589185310338713	6.3952712919835e-06	5.94407180923469e-05	0.589185310338713	0.0328186123160201	0.247773943571037	0.589185310338713	0.03281861231602	0.247844350564237	0.589185310338713	0.0319556311743812	0.243677555885539	0.718673636100374	0.0319556311743812	0.165465772501619	0.5305836905708	0.0083076053700519	0.0562559469172607	0.54303036397692	0.0130592064536187	0.116203777312462	0.556185367012079	0.011240709111266	0.115985792319639	0.543838292795524	0.0303828219765775	0.156325355168646
ENSG00000085760.14	0.664801784459201	0.123826520701521	0.438181106773579	0.664801784459201	0.0018590092620845	0.00774831831206359	0.664801784459201	0.00436886851221826	0.0174564645945066	0.664801784459201	0.000617554754485045	0.00251342880511791	0.664801784459201	0.132649729018363	0.449294037251	0.664801784459201	0.114552497037767	0.408831241962603	0.664801784459201	0.074725965650074	0.346501887028482	0.734838188308652	0.0319556311743812	0.165465772501619	0.598853047403721	0.074725965650074	0.195310934018303	0.612365258932076	0.0715283580099023	0.221469166947449	0.708333293364764	0.0418421995658377	0.191147672589735	0.614867742087329	0.0303828219765775	0.156325355168646
ENSG00000085831.15	-0.95296021077171	1.38676791037696e-05	0.000544267740290139	-0.95296021077171	1.88066584365731e-10	7.18087871407306e-09	-0.95296021077171	5.336246761739e-10	2.04549669427748e-08	-0.95296021077171	1.00493710040588e-10	3.76227781472876e-09	-0.95296021077171	1.38676069867394e-05	0.000544264909897774	-0.95296021077171	1.38676069867399e-05	0.000544419567224782	-0.95296021077171	0.0319556311743812	0.243677555885539	-0.778172395771956	0.0319556311743812	0.165465772501619	-1.01980498186989	3.4669197759424e-06	0.000109902002506271	-1.01109276820707	0.000743199779533374	0.0257329877762695	-1.01792102089616	0.000635358770929073	0.0242227664274241	-1.01554115888471	0.0303828219765775	0.156325355168646
ENSG00000085871.8	-0.267139265635853	0.0678824647574648	0.347307546245183	-0.267139265635853	0.000882767523640858	0.00421234717778005	-0.267139265635853	0.00219740567075556	0.0101353085557121	-0.267139265635853	0.000300336373265908	0.00139222887409652	-0.267139265635853	0.066173921202318	0.338566112475635	-0.267139265635853	0.0737427927101071	0.358453083238428	-0.267139265635853	0.0702644351114244	0.336969940460665	-0.0806298089502412	0.0159716151903652	0.165465772501619	-0.342234839517777	0.0406260559632309	0.139406730610965	-0.334393215629816	0.0636843747155316	0.210493371030596	-0.328649073594806	0.0702644351114244	0.235503216973542	-0.334596955266868	0.0303828219765775	0.156325355168646
ENSG00000085978.21	-0.542407790899227	2.61126039080185e-08	1.94143532224581e-06	-0.542407790899227	9.00247330609564e-13	5.16541369179917e-11	-0.542407790899227	2.25661172589261e-12	1.31299989704071e-10	-0.542407790899227	2.73394382038357e-12	1.44318059418498e-10	-0.542407790899227	2.6112603856987e-08	1.94143531845169e-06	-0.542407790899227	2.6112603652318e-08	1.94198697795989e-06	-0.542407790899227	0.0319556311743812	0.243677555885539	-0.377627612745479	0.0319556311743812	0.165465772501619	-0.608896264516788	6.52815097700463e-09	3.91298289019542e-07	-0.597701288116269	0.000856540097798363	0.0274938957531903	-0.598829142595122	0.000848052744158772	0.028386519212492	-0.59774989026129	0.0303828219765775	0.156325355168646
ENSG00000086189.9	0.806845112705252	0.0385034903377385	0.27217984549091	0.806845112705252	3.28837724296984e-05	0.000291862486277041	0.806845112705252	8.96845635540596e-05	0.000786312854638976	0.806845112705252	7.80933628215343e-06	6.97816909004104e-05	0.806845112705252	0.0379511048484613	0.268275051514985	0.806845112705252	0.0379511048484615	0.268351284065737	0.806845112705252	0.0319556311743812	0.243677555885539	0.901053893368971	0.0319556311743812	0.165465772501619	0.745179703397171	0.00962587258443462	0.061348269938162	0.75862602668703	0.0154294081594918	0.123119954175612	0.817243044004547	0.0103222292610335	0.112070319875878	0.761030989490331	0.0303828219765775	0.156325355168646
ENSG00000086200.16	0.689181887871535	0.0662652991006016	0.347307546245183	0.689181887871535	0.000101569615828781	0.000731959876527204	0.689181887871535	0.000269700647503789	0.00190640809100653	0.689181887871535	2.52477021504935e-05	0.000183071851273239	0.689181887871535	0.0646367511374475	0.338566112475635	0.689181887871535	0.0646367511374475	0.352035281272313	0.689181887871535	0.0319556311743812	0.243677555885539	0.80371495412019	0.0319556311743812	0.165465772501619	0.632505195839119	0.0165663247751504	0.0842319434430661	0.644757073001063	0.0206030460493765	0.137446915858775	0.6691672492267	0.0174679740644572	0.137793362226999	0.646065850641032	0.0303828219765775	0.156325355168646
ENSG00000086300.15	1.16407956365127	0.0509117488684549	0.315712651206292	1.16407956365127	0.000110026213719277	0.000781960115342489	1.16407956365127	0.000290109080780951	0.00201691701618646	1.16407956365127	2.81256140105892e-05	0.00019935291703041	1.16407956365127	0.0499479680324718	0.309734650751438	1.16407956365127	0.0499479680324717	0.309822664386507	1.16407956365127	0.0319556311743812	0.243677555885539	1.17635076390528	0.0319556311743812	0.165465772501619	1.07866968509544	0.017210542358273	0.0861632342256079	1.08979632808629	0.0299942279763194	0.158416626428567	1.30043812885533	0.0127279372171137	0.122751946101671	1.09638652979224	0.0303828219765775	0.156325355168646
ENSG00000086696.10	-3.02505754473526	4.1408743423764e-10	4.10490900184402e-08	-3.02505754473526	3.08325872691977e-16	2.86797392153792e-14	-3.02505754473526	8.53829053091634e-16	7.94437155521956e-14	-3.02505754473526	1.59261714550694e-15	1.48796951448579e-13	-3.02505754473526	4.14087431011012e-10	4.10490896985799e-08	-3.02505754473526	4.1408743417334e-10	4.10607544468315e-08	-3.02505754473526	0.0159716151903652	0.243677555885539	-2.97108435095399	0.0159716151903652	0.165465772501619	-3.08054983873748	1.0352185855941e-10	8.27348637679266e-09	-3.0547961376745	0.000120195710228006	0.00878426849732081	-2.99646546611253	0.000148572845062761	0.0100475668334597	-3.06142942907677	0.0303828219765775	0.156325355168646
ENSG00000086967.9	-6.70940815796592	5.02435917245772e-06	0.000224427955986636	-6.70940815796592	7.93552642786633e-10	2.6304339171805e-08	-6.70940815796592	1.87634793001471e-09	6.36121101602578e-08	-6.70940815796592	1.47022759508005e-09	4.07935028516627e-08	-6.70940815796592	5.02434970572896e-06	0.000224427532879318	-6.70940815796592	5.02434970589624e-06	0.000224491305794695	-6.70940815796592	0.0423705984700948	0.288878006682613	-7.07442757985344	0.0319556311743812	0.165465772501619	-7.55573647699949	1.25608979311443e-06	4.52336857063759e-05	-7.27765286928236	0.000151220018320513	0.0098187326726797	-5.71453431382985	0.0423705984700948	0.191911074083557	-7.59516948080659	0.0294010481903397	0.156325355168646
ENSG00000086991.12	2.03694289656966	0.0399754135565101	0.277020301032396	2.03694289656966	4.95680572137538e-05	0.000405827657258011	2.03694289656966	0.000133612515433379	0.00108165195035201	2.03694289656966	1.21062670327812e-05	9.98920783107363e-05	2.03694289656966	0.0393801335762933	0.272895149479302	2.03694289656966	0.0393801335762934	0.272972694868688	2.03694289656966	0.0319556311743812	0.243677555885539	2.05095808093531	0.0319556311743812	0.165465772501619	1.91999968819305	0.0117380691443611	NA	1.84625961824416	0.0213701587768644	0.139174114625798	2.29021579038841	0.00999385338912754	0.111489708435145	2.08528105641693	0.0294010481903397	0.156325355168646
ENSG00000087053.18	0.594779415418973	0.0485663480612395	0.307582015390843	0.594779415418973	5.47699477436682e-05	0.000441414676321633	0.594779415418973	0.000147749878455105	0.00117642142011899	0.594779415418973	1.32176422115282e-05	0.000107151307318935	0.594779415418973	0.0476889770780979	0.302025420217168	0.594779415418973	0.047688977078098	0.30211124321131	0.594779415418973	0.0319556311743812	0.243677555885539	0.718057273977732	0.0319556311743812	0.165465772501619	0.535922653040478	0.0121415870153099	0.0702297776967788	0.549320435388136	0.016842263416234	0.127090191359156	0.568261618787818	0.0138221354423589	0.125603137511416	0.550271303365511	0.0303828219765775	0.156325355168646
ENSG00000087111.20	-0.493549040932775	8.84564230913164e-06	0.000366946438815942	-0.493549040932775	1.01913854210509e-09	3.31573348483034e-08	-0.493549040932775	2.7550232450739e-09	9.03553508683322e-08	-0.493549040932775	6.92682849681854e-10	2.10446019727084e-08	-0.493549040932775	8.84561296732311e-06	0.000366945221620879	-0.493549040932775	8.84561296715445e-06	0.000367049492100725	-0.493549040932775	0.0319556311743812	0.243677555885539	-0.311574508380732	0.0319556311743812	0.165465772501619	-0.567826703961057	2.21141057728291e-06	7.41040201911161e-05	-0.558523947707831	0.00211809914338806	0.0471254194237445	-0.55276581837056	0.00226808589693398	0.0524690495390389	-0.558720498099421	0.0303828219765775	0.156325355168646
ENSG00000087191.12	0.543543626674675	0.0125307310790436	0.133967790751396	0.543543626674675	6.13356970933556e-06	7.23925793251092e-05	0.543543626674675	1.81563836850079e-05	0.000211167940424588	0.543543626674675	1.37674839407114e-06	1.64702789466357e-05	0.543543626674675	0.0124719717475713	0.133339586556946	0.543543626674675	0.0124719717475715	0.133377476091371	0.543543626674675	0.0159716151903652	0.243677555885539	0.734145528789395	0.0159716151903652	0.165465772501619	0.465504085485636	0.00313268276976091	0.0294465261124461	0.472903461431583	0.0123586977972679	0.114930109608238	0.483448342621541	0.0114026971112373	0.116684285700796	0.472600755884739	0.0303828219765775	0.156325355168646
ENSG00000087258.14	-2.13878269781313	0.000720136338435099	0.0158634858857925	-2.13878269781313	2.77478577995762e-07	5.05981807376896e-06	-2.13878269781313	7.74615279017318e-07	1.41650643360388e-05	-2.13878269781313	8.61520650417275e-08	1.5245822935178e-06	-2.13878269781313	0.000719941888145503	0.0158592003621962	-2.13878269781313	0.000719941888145577	0.0158637068837281	-2.13878269781313	0.0319556311743812	0.243677555885539	-1.87147403340322	0.0319556311743812	0.165465772501619	-2.26445543780274	0.000180034084608775	0.00334374323018772	-2.23701848779021	0.0052320884300004	0.0771696506494682	-2.2193460331243	0.00620113351736781	0.0890113142351337	-2.26177443259711	0.0303828219765775	0.156325355168646
ENSG00000087448.9	0.358041213767433	0.123826520701521	0.438181106773579	0.358041213767433	0.00262132805903417	0.0102460832962804	0.358041213767433	0.00606053383301753	0.0225241131598035	0.358041213767433	0.000899239416624562	0.00342239370620541	0.358041213767433	0.132649729018363	0.449294037251	0.358041213767433	0.114552497037767	0.408831241962603	0.358041213767433	0.0761572692801082	0.348536569315269	0.496322015083497	0.0319556311743812	0.165465772501619	0.298098122846728	0.0761572692801082	0.197085009874625	0.310744195454386	0.0712799731267993	0.221170017983124	0.317599907430334	0.0642647373288103	0.227589216714813	0.3111251992878	0.0303828219765775	0.156325355168646
ENSG00000087494.15	1.85058796438814	2.65826219036747e-07	1.61755637318759e-05	1.85058796438814	2.75279146194669e-13	1.73508034982103e-11	1.85058796438814	7.62981516163145e-13	4.81042764265128e-11	1.85058796438814	3.44370905779915e-13	2.17706337591105e-11	1.85058796438814	2.65826192280549e-07	1.61755621037573e-05	1.85058796438814	2.65826192537907e-07	1.61801585377324e-05	1.85058796438814	0.0319556311743812	0.243677555885539	2.05527945058112	0.0319556311743812	0.165465772501619	1.79951064023375	6.64565547591869e-08	3.26020153217763e-06	1.80260460795519	0.00010365721421498	0.00817626388333519	1.72252202554295	0.000190456860189968	0.0113955788783918	1.80715453294031	0.0303828219765775	0.156325355168646
ENSG00000087495.16	-1.16590472479847	0.0428811497552028	0.286943715819001	-1.16590472479847	0.000101207802661239	0.000731099128700673	-1.16590472479847	0.000264957107888009	0.00188427621009505	-1.16590472479847	2.69761344522529e-05	0.000192693193152679	-1.16590472479847	0.0421965172683114	0.282358744536675	-1.16590472479847	0.0421965172683113	0.282438979084022	-1.16590472479847	0.0413628797992691	0.284673144381215	-1.02225145637468	0.0319556311743812	0.165465772501619	-1.23414181555172	0.0413628797992691	NA	-1.19041843439877	0.0133875636678516	0.117132863392168	-1.2272857182183	0.0107202874388007	0.113393437161711	-1.23723032689968	0.0303828219765775	0.156325355168646
ENSG00000087510.6	-0.27007422732297	0.0678824647574648	0.347307546245183	-0.27007422732297	0.00110647949787187	0.00507236530559371	-0.27007422732297	0.00271999851749361	0.0119952608228859	-0.27007422732297	0.000388031934555384	0.00171911336511476	-0.27007422732297	0.066173921202318	0.338566112475635	-0.27007422732297	0.0737427927101071	0.358453083238428	-0.27007422732297	0.0711301468106455	0.339032291175346	-0.0803152839300435	0.0159716151903652	0.165465772501619	-0.342779505511387	0.0485148374147888	0.153735680810117	-0.335707398223839	0.0701378691915256	0.219496508400387	-0.339453922130404	0.0711301468106455	0.236477228205201	-0.33625948944518	0.0303828219765775	0.156325355168646
ENSG00000087586.17	0.531055553086539	0.0114142106674898	0.125920093126461	0.531055553086539	5.85705639505693e-06	6.97134981858101e-05	0.531055553086539	1.64020252217932e-05	0.000194403577278055	0.531055553086539	1.37899500545228e-06	1.64878140091307e-05	0.531055553086539	0.0113654469674599	0.125382138306121	0.531055553086539	0.0113654469674598	0.12541776666652	0.531055553086539	0.0319556311743812	0.243677555885539	0.68212510508382	0.0319556311743812	0.165465772501619	0.471425968261229	0.00285355266687245	0.0276471411771029	0.482259766237513	0.00820162187161053	0.0959596336969227	0.477193887868187	0.0085038451074196	0.103655782214893	0.48258192087932	0.0303828219765775	0.156325355168646
ENSG00000088325.15	0.43317226849495	0.00459248549535949	0.0659372432068492	0.43317226849495	3.61227343519113e-06	4.68796272796931e-05	0.43317226849495	1.00157153731869e-05	0.000129939757000664	0.43317226849495	9.3753585711856e-07	1.20242064063439e-05	0.43317226849495	0.00458458245122251	0.0658237468558395	0.43317226849495	0.00458458245122236	0.0658424512120364	0.43317226849495	0.0319556311743812	0.243677555885539	0.603571790938973	0.0319556311743812	0.165465772501619	0.367368671864156	0.00114812137383987	0.0142903341180147	0.376460218398503	0.0104160066329407	0.105380074000857	0.370914549843476	0.00945566968620706	0.108717038346423	0.376499140238331	0.0303828219765775	0.156325355168646
ENSG00000088367.21	-0.688466390083511	1.06137554151631e-08	8.58656879659654e-07	-0.688466390083511	1.06191869113674e-13	7.16371027583138e-12	-0.688466390083511	2.69401656160149e-13	1.85903859607131e-11	-0.688466390083511	3.73247024549305e-13	2.34556872719005e-11	-0.688466390083511	1.06137552080554e-08	8.58656862904559e-07	-0.688466390083511	1.06137553729187e-08	8.58900870618452e-07	-0.688466390083511	0.0319556311743812	0.243677555885539	-0.517273323651524	0.0319556311743812	0.165465772501619	-0.757361767383113	2.65343885379078e-09	1.73063178575021e-07	-0.747235212049178	0.000399339413953873	0.0176915165218392	-0.746518801394501	0.000441856930174431	0.0194966783420116	-0.747913024417504	0.0303828219765775	0.156325355168646
ENSG00000088386.16	-0.64913203171046	0.0992808080167545	0.426080134405238	-0.64913203171046	0.000607041498518652	0.00312093529126402	-0.64913203171046	0.00148601181657903	0.00741811760292263	-0.64913203171046	0.000188620887900368	0.000949625667147416	-0.64913203171046	0.0956453351332874	0.410477896613692	-0.64913203171046	0.0956453351332872	0.408831241962603	-0.64913203171046	0.0847969110753326	0.352758790874475	-0.469227885828172	0.0319556311743812	0.165465772501619	-0.72740650395877	0.0847969110753326	0.209658523572979	-0.711553547708358	0.0256569532860316	0.149177027641453	-0.704504203821665	0.0248202020041886	0.156526041298894	-0.733713074208884	0.0303828219765775	0.156325355168646
ENSG00000088387.18	0.45161967408237	0.0301403322853731	0.235941081886712	0.45161967408237	5.98639372440187e-05	0.000477351599285292	0.45161967408237	0.000159960558107944	0.00125409315063024	0.45161967408237	1.50573792031121e-05	0.000119480105927739	0.45161967408237	0.029801375492359	0.233287052498333	0.45161967408237	0.0298013754923588	0.233353342922911	0.45161967408237	0.0319556311743812	0.243677555885539	0.623972202592149	0.0319556311743812	0.165465772501619	0.387283893296833	0.00753508307134327	0.0528205621693087	0.396806814937641	0.0181466372273944	0.130765992794199	0.383681738848219	0.0230074254266617	0.151856197636413	0.396970222057686	0.0303828219765775	0.156325355168646
ENSG00000088726.15	1.90769351885621	0.00664842705875641	0.0862294455440059	1.90769351885621	3.15579362970295e-07	5.62317151824286e-06	1.90769351885621	9.87679981167848e-07	1.74421311724466e-05	1.90769351885621	6.30707272386695e-08	1.16512546425591e-06	1.90769351885621	0.00663186982467856	0.0860146998452628	1.90769351885621	0.00663186982467837	0.0860391416259409	1.90769351885621	0.0159716151903652	0.243677555885539	2.11570367479891	0.0159716151903652	0.165465772501619	1.83263593400574	0.0016621067646891	0.0187006235659634	1.81659944313458	0.00317774266198618	0.0595537735260072	1.8439697377094	0.00269246130232954	0.0566604561716683	1.83950959951801	0.0303828219765775	0.156325355168646
ENSG00000088766.11	0.581901276789429	0.123826520701521	0.438181106773579	0.581901276789429	0.00246934779181811	0.00974949114140602	0.581901276789429	0.00571085821790394	0.0215198994505529	0.581901276789429	0.00085118625972186	0.00326886876357193	0.581901276789429	0.132649729018363	0.449294037251	0.581901276789429	0.114552497037767	0.408831241962603	0.581901276789429	0.0841655228224302	0.352758790874475	0.66890239008144	0.0319556311743812	0.165465772501619	0.51876915542514	0.0841655228224302	0.208645817057499	0.532846244292503	0.0768285190020627	0.228419925371983	0.602082665747277	0.0499227056193741	0.204397390040149	0.536037354426061	0.0303828219765775	0.156325355168646
ENSG00000088812.17	-0.376133404719836	1.18092407900127e-06	6.17208216042372e-05	-0.376133404719836	2.41400318179257e-10	8.98824550226947e-09	-0.376133404719836	6.64819297422186e-10	2.48965396823652e-08	-0.376133404719836	2.54007832307589e-10	8.67913477130988e-09	-0.376133404719836	1.18092355605448e-06	6.17207942725009e-05	-0.376133404719836	1.18092355603324e-06	6.17383327400449e-05	-0.376133404719836	0.0159716151903652	0.243677555885539	-0.199773351625321	0.0159716151903652	0.165465772501619	-0.446982211163552	2.95231019750318e-07	1.2439895171311e-05	-0.437632290948919	0.00399704107977929	0.0673741326598634	-0.435590593581622	0.00384007513164941	0.0691605506353792	-0.437695722334994	0.0303828219765775	0.156325355168646
ENSG00000088899.14	-0.861005172353914	0.00546147579458036	0.0746819037893138	-0.861005172353914	3.81452303293898e-06	4.9141948651926e-05	-0.861005172353914	1.06003590673696e-05	0.000136269131991427	-0.861005172353914	9.72267865803208e-07	1.23869740648671e-05	-0.861005172353914	0.00545030057836959	0.074529005070706	-0.861005172353914	0.0054503005783694	0.0745501830972454	-0.861005172353914	0.0319556311743812	0.243677555885539	-0.649263830447059	0.0319556311743812	0.165465772501619	-0.975086517849784	0.00136536894864509	0.0161609948669319	-0.967804004794868	0.00719603486197344	0.0913728428301309	-0.876528052403765	0.0122646924487408	0.120261174192133	-0.972590297918529	0.0303828219765775	0.156325355168646
ENSG00000088986.10	0.337495899118603	0.100395878247957	0.429000115726563	0.337495899118603	0.000658957093005902	0.00333266563325021	0.337495899118603	0.00163039255359824	0.00801198723232862	0.337495899118603	0.000193945117294788	0.000972258108186002	0.337495899118603	0.0966789769761742	0.413102927970806	0.337495899118603	0.0966789769761743	0.408831241962603	0.337495899118603	0.0499376829184627	0.308371404407069	0.490546352940059	0.0319556311743812	0.165465772501619	0.274275655102949	0.0250989695619893	0.106497861043075	0.286690016460372	0.0499376829184627	0.190660484620544	0.286933288540041	0.0477548039755712	0.201363388853671	0.286892941734805	0.0303828219765775	0.156325355168646
ENSG00000088992.17	-1.75209831550271	0.000399784137972161	0.00966871778167152	-1.75209831550271	3.03271370317624e-09	8.68870418488011e-08	-1.75209831550271	9.73170252737535e-09	2.76267861667601e-07	-1.75209831550271	7.15728044187486e-10	2.16203113777092e-08	-1.75209831550271	0.000399724206706753	0.00966726680505159	-1.75209831550271	0.000399724206706723	0.00967001383800822	-1.75209831550271	0.0159716151903652	0.243677555885539	-1.58825242846799	0.0159716151903652	0.165465772501619	-1.84272493933609	9.99460344930403e-05	0.00202280140713594	-1.8102327460878	0.000716289665496249	0.0250891443199772	-1.78108223481136	0.00104942348312771	0.0324047856537141	-1.82757820393574	0.0303828219765775	0.156325355168646
ENSG00000089057.14	-0.427821050375817	0.0190468528564558	0.174706471791513	-0.427821050375817	3.0415614969832e-05	0.000273987077682595	-0.427821050375817	8.22338043580157e-05	0.000733781234408808	-0.427821050375817	7.61073348947293e-06	6.83431546477369e-05	-0.427821050375817	0.018911240732628	0.173462575182206	-0.427821050375817	0.0189112407326282	0.173511865992111	-0.427821050375817	0.0319556311743812	0.243677555885539	-0.228734329393984	0.0319556311743812	0.165465772501619	-0.516524020213229	0.00476171321411394	0.0386914768705784	-0.509318457143934	0.0145575138793455	0.120481681287483	-0.47685317838808	0.0201480326304331	0.145486016132437	-0.509727662225524	0.0303828219765775	0.156325355168646
ENSG00000089123.15	0.216603754298348	0.123826520701521	0.438181106773579	0.216603754298348	0.0532488325350864	0.118374869526266	0.216603754298348	0.0890881668470786	0.192003180813995	0.216603754298348	0.0378154764755295	0.0765481531761869	0.216603754298348	0.132649729018363	0.449294037251	0.216603754298348	0.114552497037767	0.408831241962603	0.216603754298348	0.289495221680252	0.56513035148511	0.375947153393764	0.0319556311743812	0.165465772501619	0.149273899918581	0.289495221680252	0.44964207652034	0.165213135998919	0.274453135854119	0.452727638423527	0.163428563432546	0.283201697838538	0.466557658997232	0.166206471965787	0.0303828219765775	0.156325355168646
ENSG00000089195.14	0.711859289045257	0.0594204018356412	0.341671171190888	0.711859289045257	9.12326052189363e-05	0.000673793794752655	0.711859289045257	0.000242809898005011	0.0017605176298537	0.711859289045257	2.26179727252979e-05	0.000167689077982678	0.711859289045257	0.0581094216190843	0.334131186470685	0.711859289045257	0.0581094216190845	0.334135161940644	0.711859289045257	0.0319556311743812	0.243677555885539	0.811497504476056	0.0319556311743812	0.165465772501619	0.650418209635005	0.0162665684388673	0.0831779473588294	0.664894016259992	0.021661376479127	0.139717358892952	0.715056417358267	0.0148551004589103	0.129239268406493	0.667362301365481	0.0303828219765775	0.156325355168646
ENSG00000089234.15	0.591326628481945	0.100520127958727	0.429044370699116	0.591326628481945	0.000347002315141456	0.00197332450423158	0.591326628481945	0.000885112144210073	0.00491183751914371	0.591326628481945	9.42420920231953e-05	0.000534063814565155	0.591326628481945	0.0967940984174994	0.413140769776733	0.591326628481945	0.0967940984174996	0.408831241962603	0.591326628481945	0.033596537511754	0.251467880028602	0.701982754735174	0.0319556311743812	0.165465772501619	0.53046575540396	0.031855562117171	0.121695968115036	0.544440078444607	0.033596537511754	0.165783715886448	0.582014040601244	0.0251300319896818	0.157312212701265	0.546253163011113	0.0303828219765775	0.156325355168646
ENSG00000089248.6	-0.458340943462051	0.0032895776127747	0.052225136311081	-0.458340943462051	1.95977471331858e-06	2.75137254466236e-05	-0.458340943462051	5.46724771453158e-06	7.70852730164363e-05	-0.458340943462051	5.16047717005526e-07	7.16864970037611e-06	-0.458340943462051	0.00328552184183917	0.0521607471356647	-0.458340943462051	0.00328552184183928	0.0521755690387123	-0.458340943462051	0.0319556311743812	0.243677555885539	-0.262825208541236	0.0319556311743812	0.165465772501619	-0.543300684856246	0.000822394403193674	0.0112627674381061	-0.536227186002793	0.00703602418812647	0.0905578655740667	-0.510321879643918	0.00959162219199358	0.109539605503922	-0.536601338248281	0.0303828219765775	0.156325355168646
ENSG00000089335.20	0.658222463132839	0.0833311135546347	0.388161584536976	0.658222463132839	0.000169856529881969	0.00110524518596542	0.658222463132839	0.000444194884664391	0.00283429518862364	0.658222463132839	4.35934266946397e-05	0.000285241773987393	0.658222463132839	0.0807630633534698	0.376199444674281	0.658222463132839	0.0807630633534697	0.376223348277158	0.658222463132839	0.0319556311743812	0.243677555885539	0.772091006359624	0.0319556311743812	0.165465772501619	0.600108912395957	0.0211509112301472	0.0971537943526164	0.613528207700088	0.0253232244423969	0.148487457925559	0.640600154065311	0.0208327783886587	0.147111037227302	0.616297502191097	0.0303828219765775	0.156325355168646
ENSG00000089597.16	-0.953039416940589	0.00579062381633254	0.0779501020085731	-0.953039416940589	5.45258388270532e-06	6.59022946098012e-05	-0.953039416940589	1.49849461278389e-05	0.000181477664659453	-0.953039416940589	1.43844802055974e-06	1.70633876146735e-05	-0.953039416940589	0.00577806170082751	0.0777809499870194	-0.953039416940589	0.00577806170082747	0.0778030520803129	-0.953039416940589	0.0319556311743812	0.243677555885539	-0.732478205971723	0.0319556311743812	0.165465772501619	-1.09236545135254	0.00144765595408313	0.0168954343678337	-1.08549001352263	0.00727120203751567	0.0918680701206412	-0.932143250988718	0.0173862684335335	0.137791885772856	-1.08560195226671	0.0303828219765775	0.156325355168646
ENSG00000089723.9	-0.420238378912605	0.0723764688890506	0.35949873925954	-0.420238378912605	0.000314516776589066	0.00181895966520902	-0.420238378912605	0.000801012092009221	0.00452841980602965	-0.420238378912605	8.67573632636665e-05	0.000498471217772059	-0.420238378912605	0.07043567507632	0.349858687188073	-0.420238378912605	0.0704356750763201	0.358453083238428	-0.420238378912605	0.0426547824395286	0.289916517539859	-0.223503299297439	0.0319556311743812	0.165465772501619	-0.506319336652991	0.0180941172222627	0.0886887870643758	-0.503851601926097	0.030853486886199	0.159876471178462	-0.466967671713523	0.0426547824395286	0.192297045870925	-0.507710455921274	0.0303828219765775	0.156325355168646
ENSG00000089902.9	0.493862991424489	0.022089751031318	0.191001266595528	0.493862991424489	2.07975658534432e-05	0.000202301775214516	0.493862991424489	5.70852281824693e-05	0.000549955103489506	0.493862991424489	4.95123800378646e-06	4.85479654152362e-05	0.493862991424489	0.021907439866676	0.189424894670296	0.493862991424489	0.0219074398666762	0.189478721303877	0.493862991424489	0.0319556311743812	0.243677555885539	0.639320432820144	0.0319556311743812	0.165465772501619	0.433359294262511	0.00552243775782951	0.0424609114505564	0.445622501058786	0.0128866890523165	0.116117644826782	0.446754628645292	0.0124781958752512	0.121173321876405	0.446085247616282	0.0303828219765775	0.156325355168646
ENSG00000090054.13	0.603124191951813	0.123826520701521	0.438181106773579	0.603124191951813	0.00118747479072394	0.00538353047476309	0.603124191951813	0.00286590861475512	0.0125044709950717	0.603124191951813	0.000368585042397148	0.00164677807241129	0.603124191951813	0.132649729018363	0.449294037251	0.603124191951813	0.114552497037767	0.408831241962603	0.603124191951813	0.0596944603392014	0.309836562898244	0.698191907062506	0.0319556311743812	0.165465772501619	0.543044203658437	0.0596944603392014	0.1725847143944	0.55583491123967	0.0553713474448647	0.198995785159603	0.610205657777664	0.0381220470612829	0.18360692974301	0.557751425565548	0.0303828219765775	0.156325355168646
ENSG00000090238.11	-0.955953727151623	0.0006150552348572	0.0140247206090818	-0.955953727151623	8.2312460153702e-08	1.74500762665203e-06	-0.955953727151623	2.3500000189387e-07	5.01864008089021e-06	-0.955953727151623	2.43715673836073e-08	5.14605645304867e-07	-0.955953727151623	0.000614913389545557	0.0140214861989789	-0.955953727151623	0.00061491338954536	0.014025470518993	-0.955953727151623	0.0319556311743812	0.243677555885539	-0.7500272637367	0.0319556311743812	0.165465772501619	-1.04060637039389	0.0001537638087143	0.00295098231763645	-1.03023995843733	0.00305592446921202	0.0583426136960801	-1.02427110792043	0.00311471111781034	0.0610258010382858	-1.03538361491609	0.0303828219765775	0.156325355168646
ENSG00000090520.11	-0.196810804856648	0.0420498603959958	0.283502796713794	-0.196810804856648	0.000578529886475996	0.00299670590939243	-0.196810804856648	0.00139063242022181	0.00704353653417385	-0.196810804856648	0.000195763344441886	0.000979744730478888	-0.196810804856648	0.0413914236592762	0.279060521849745	-0.196810804856648	0.0413914236592763	0.279139819180131	-0.196810804856648	0.0715718757870671	0.340208716393101	-0.0181983483299387	0.0319556311743812	0.165465772501619	-0.268723681603541	0.010512465098999	0.0643238648468832	-0.259682408390838	0.0675722999312698	0.21591445489385	-0.256497018042402	0.0715718757870671	0.237087451144706	-0.259865911018737	0.0303828219765775	0.156325355168646
ENSG00000090530.9	-0.751538802969483	9.77500350991516e-05	0.00296125106329783	-0.751538802969483	2.83460681651523e-09	8.22152787509878e-08	-0.751538802969483	8.14954534453459e-09	2.37415927202642e-07	-0.751538802969483	1.06424525866679e-09	3.04905544596325e-08	-0.751538802969483	9.7746452006553e-05	0.0029611425166691	-0.751538802969483	9.7746452006516e-05	0.00296198394954035	-0.751538802969483	0.0319556311743812	0.243677555885539	-0.577572513268334	0.0319556311743812	0.165465772501619	-0.813777854744201	2.44375087747879e-05	0.000607298849449948	-0.802308345651081	0.00133203214426	0.0364608909709869	-0.827596325354105	0.00101861794642708	0.0317718173138986	-0.802466214793426	0.0303828219765775	0.156325355168646
ENSG00000090661.11	-0.472714244222958	0.117092386433404	0.438181106773579	-0.472714244222958	0.000403186255630033	0.00223915775582013	-0.472714244222958	0.00102311515076541	0.00550833930647879	-0.472714244222958	0.000110679709821707	0.000611940841289694	-0.472714244222958	0.112050505148128	0.445480402222316	-0.472714244222958	0.112050505148128	0.408831241962603	-0.472714244222958	0.0347006135969998	0.255475403103435	-0.289800908716032	0.0319556311743812	0.165465772501619	-0.542883159375733	0.0347006135969998	0.127512722796017	-0.537366478756784	0.0318981326774968	0.161939437891445	-0.537444837761645	0.0292730966083511	0.166507761787053	-0.545529848891542	0.0303828219765775	0.156325355168646
ENSG00000090674.15	-1.62243847738927	0.000327910700035227	0.00828209860196628	-1.62243847738927	7.99444630758314e-08	1.70164046153849e-06	-1.62243847738927	2.23409982266992e-07	4.79049973143262e-06	-1.62243847738927	2.75342147324155e-08	5.69985239289169e-07	-1.62243847738927	0.000327870380203765	0.0082810802368451	-1.62243847738927	0.000327870380203654	0.00828343337354231	-1.62243847738927	0.0319556311743812	0.243677555885539	-1.39773515368826	0.0319556311743812	0.165465772501619	-1.7713732652331	8.19776750088067e-05	0.00172497646684168	-1.75608735383336	0.00290674625224299	0.0567059169292331	-1.59666714691303	0.00594195856088669	0.0867912218288297	-1.7683576410362	0.0303828219765775	0.156325355168646
ENSG00000090863.11	-0.156631132883041	0.0146480592490393	0.148698928386281	-0.156631132883041	0.000255955358750844	0.00154237939498404	-0.156631132883041	0.000608492730165606	0.00362538080502899	-0.156631132883041	9.89325437889766e-05	0.00055720476449833	-0.156631132883041	0.0145677933899282	0.147884114148237	-0.156631132883041	0.0145677933899283	0.147926136629171	-0.156631132883041	0.0761087293203758	0.348536569315269	0.0197349601881561	0.0319556311743812	0.165465772501619	-0.227471872280937	0.00366201481225983	0.0327236105769549	-0.218161694313209	0.0761087293203758	0.227575890639234	-0.216071807933517	0.0662457962190869	0.230073575417613	-0.218190158489398	0.0303828219765775	0.156325355168646
ENSG00000090889.11	0.514775748142375	0.00351490644913387	0.0547728779877946	0.514775748142375	1.72397863003168e-06	2.46959353956031e-05	0.514775748142375	4.83648947889491e-06	6.9490812437918e-05	0.514775748142375	4.43426307765035e-07	6.30501447034257e-06	0.514775748142375	0.00351027619985478	0.054700724693678	0.514775748142375	0.00351027619985461	0.0547162683521248	0.514775748142375	0.0319556311743812	0.243677555885539	0.686434925451305	0.0319556311743812	0.165465772501619	0.449200312030847	0.000878726612283467	0.0117969740701116	0.458389824345522	0.0068269393400436	0.0890622518845342	0.450480816839572	0.00797322379654302	0.101203401326193	0.458487748321374	0.0303828219765775	0.156325355168646
ENSG00000090905.18	0.22260542189905	0.123826520701521	0.438181106773579	0.22260542189905	0.0143202160780244	0.040756350247673	0.22260542189905	0.0286029919057505	0.0776309164792284	0.22260542189905	0.00698589651113797	0.0186175949555318	0.22260542189905	0.132649729018363	0.449294037251	0.22260542189905	0.114552497037767	0.408831241962603	0.22260542189905	0.176559427756173	0.469068600709805	0.388483732148171	0.0319556311743812	0.165465772501619	0.156574163205867	0.109095063756894	0.244625806146042	0.167190888514602	0.176071101321597	0.347259102718596	0.164569601089278	0.176559427756173	0.357057800999439	0.167270918294472	0.0303828219765775	0.156325355168646
ENSG00000091009.7	0.973757290362743	0.0814606381154157	0.384401597833568	0.973757290362743	0.000443231163192203	0.00242142975699958	0.973757290362743	0.00111356230550362	0.00589167070504556	0.973757290362743	0.000126243888330697	0.000682098183751962	0.973757290362743	0.0790058127330217	0.3728140245931	0.973757290362743	0.0790058127330218	0.372836665906076	0.973757290362743	0.0480472967973656	0.308371404407069	0.993711369647396	0.0319556311743812	0.165465772501619	0.891241481614251	0.0372548553480468	0.132453927023768	0.904570036878582	0.0480472967973656	0.188520705119294	1.09608365257049	0.0203651595288539	0.146091036540722	0.90763316565903	0.0303828219765775	0.156325355168646
ENSG00000091136.13	0.739754248872753	8.33167928411139e-10	7.8188181370672e-08	0.739754248872753	1.34362147961983e-15	1.16751306757912e-13	0.739754248872753	3.70766409447305e-15	3.22261618680515e-13	0.739754248872753	6.05555926198736e-15	5.30552422476610e-13	0.739754248872753	8.33167757008368e-10	7.81881652854742e-08	0.739754248872753	8.33167928150826e-10	7.82103991576604e-08	0.739754248872753	0.0159716151903652	0.243677555885539	0.919438408198349	0.0159716151903652	0.165465772501619	0.668760804370126	2.08291982102785e-10	1.57589084948254e-08	0.677282665640691	0.00024309989449618	0.0128042715003836	0.677489925338083	0.000176437904562836	0.0109315345924864	0.677271867951783	0.0303828219765775	0.156325355168646
ENSG00000091164.12	0.684901191292333	0.0758468610308476	0.368727292649541	0.684901191292333	0.000181559537628607	0.00116559125479722	0.684901191292333	0.000473467707068207	0.00297888336043718	0.684901191292333	4.69659368488611e-05	0.000303163613891441	0.684901191292333	0.0737167223684266	0.358370122546202	0.684901191292333	0.0737167223684265	0.358453083238428	0.684901191292333	0.0319556311743812	0.243677555885539	0.782829773489999	0.0319556311743812	0.165465772501619	0.622948943667461	0.023060984210658	0.101698150819926	0.63737736983469	0.0276869784171269	0.154050756361469	0.690950283380037	0.0189617152577119	0.141647134799853	0.63982768350297	0.0303828219765775	0.156325355168646
ENSG00000091409.14	1.32291108538681	0.000737790615757648	0.0160934388964078	1.32291108538681	3.43277158963425e-08	7.96516177089309e-07	1.32291108538681	9.97235622625782e-08	2.32479178647673e-06	1.32291108538681	9.65213583466782e-09	2.23225463470987e-07	1.32291108538681	0.000737586515234701	0.0160889868483272	1.32291108538681	0.000737586515234557	0.0160935586655672	1.32291108538681	0.0319556311743812	0.243677555885539	1.39599710151999	0.0319556311743812	0.165465772501619	1.25944142102854	0.000184447653939412	0.00340179026328344	1.27260426597269	0.00232484346223545	0.049599008854419	1.35902008975272	0.00126854528844812	0.0363540638226769	1.27527127035294	0.0303828219765775	0.156325355168646
ENSG00000091428.17	0.41900650819359	0.123826520701521	0.438181106773579	0.41900650819359	0.00173898881166178	0.00735088148963912	0.41900650819359	0.00412139881124216	0.0167046755502295	0.41900650819359	0.000561640384655967	0.00232302384368477	0.41900650819359	0.132649729018363	0.449294037251	0.41900650819359	0.114552497037767	0.408831241962603	0.41900650819359	0.0623855776039739	0.316667710846467	0.563977482671569	0.0319556311743812	0.165465772501619	0.353079772297064	0.0577191560109927	0.168982152943813	0.36892322843022	0.0623855776039739	0.208620295214302	0.379636196157039	0.0569997885005233	0.215258907292145	0.371013770741651	0.0303828219765775	0.156325355168646
ENSG00000091436.16	0.840208769873437	0.0620823184717132	0.347307546245183	0.840208769873437	0.000159117925394352	0.00105091491858046	0.840208769873437	0.000415968429894626	0.00269830135374828	0.840208769873437	4.11273448071261e-05	0.000271886000501712	0.840208769873437	0.0606518850042854	0.338566112475635	0.840208769873437	0.0606518850042854	0.341094684272774	0.840208769873437	0.0319556311743812	0.243677555885539	0.907234593067104	0.0319556311743812	0.165465772501619	0.775055724889754	0.0230847596581917	0.101727119767382	0.788631937535035	0.028751911661909	0.155445214614596	0.885260327575019	0.0155205796179283	0.131545008872497	0.78963386911114	0.0303828219765775	0.156325355168646
ENSG00000091527.15	0.504341880230728	0.123826520701521	0.438181106773579	0.504341880230728	0.00132629921681062	0.00590569547932441	0.504341880230728	0.00318196650672347	0.0135990114505274	0.504341880230728	0.000417766696743422	0.00182481253656131	0.504341880230728	0.132649729018363	0.449294037251	0.504341880230728	0.114552497037767	0.408831241962603	0.504341880230728	0.0659679718091241	0.326056583508815	0.616939415933992	0.0319556311743812	0.165465772501619	0.446871640475591	0.0659679718091241	0.182585144513494	0.458716677527256	0.0544232643033377	0.197962555739674	0.48839797519449	0.0404088192864117	0.188248197448426	0.459092437302927	0.0303828219765775	0.156325355168646
ENSG00000091592.15	1.78621556026592	0.000699812855356787	0.0155542615166932	1.78621556026592	2.51254442619255e-08	6.00139995011943e-07	1.78621556026592	7.88522624996158e-08	1.87549395974593e-06	1.78621556026592	5.96595817666533e-09	1.45800007986445e-07	1.78621556026592	0.000699629225013987	0.0155501800907056	1.78621556026592	0.000699629225013965	0.0155545988016	1.78621556026592	0.0159716151903652	0.243677555885539	1.99545768085419	0.0159716151903652	0.165465772501619	1.62700686286589	0.000174953213839197	0.00327998739998309	1.63546622805159	0.00349124491213857	0.0625964208737511	1.85333202641152	0.00131614424167014	0.0372631133087334	1.6164318758066	0.0303828219765775	0.156325355168646
ENSG00000091651.8	0.712338541896045	0.117352867444725	0.438181106773579	0.712338541896045	0.000766480652562336	0.00376552791504275	0.712338541896045	0.00188719686246111	0.00899288243539107	0.712338541896045	0.000227332603640322	0.00110525625739475	0.712338541896045	0.112288750022626	0.445839969298184	0.712338541896045	0.112288750022626	0.408831241962603	0.712338541896045	0.0506751697467181	0.308371404407069	0.784566071322738	0.0319556311743812	0.165465772501619	0.646421505954883	0.0486894752262344	0.154093600695313	0.660829926643033	0.0506751697467181	0.191723937564453	0.752735341603976	0.0293382168611813	0.166507761787053	0.663558293390379	0.0303828219765775	0.156325355168646
ENSG00000091831.23	-1.58756997455276	5.24441664358801e-13	8.78856011344133e-11	-1.58756997455276	6.17612787869563e-20	9.80518347057581e-18	-1.58756997455276	1.43924447990804e-19	2.32047959237693e-17	-1.58756997455276	4.07525536347055e-18	6.28095014596209e-16	-1.58756997455276	5.24469356832924e-13	8.78902418216444e-11	-1.58756997455276	5.24441664358697e-13	8.79105745469845e-11	-1.58756997455276	0.0319556311743812	0.243677555885539	-1.40244608468948	0.0319556311743812	0.165465772501619	-1.65468466901199	1.311104160897e-13	1.77134334372616e-11	-1.64742995151991	3.02580019771849e-05	0.00412486846164529	-1.66281173417278	2.60506241341654e-05	0.0038019491095093	-1.65249900108405	0.0303828219765775	0.156325355168646
ENSG00000091972.18	1.16200312193025	0.00345187314633181	0.054055198177439	1.16200312193025	1.36168309670202e-07	2.71244703649652e-06	1.16200312193025	4.28317899890803e-07	8.44678091838809e-06	1.16200312193025	2.79872437640141e-08	5.78229600858276e-07	1.16200312193025	0.00344740743085448	0.0539852337846299	1.16200312193025	0.0034474074308545	0.0540005741304819	1.16200312193025	0.0159716151903652	0.243677555885539	1.34716361062807	0.0159716151903652	0.165465772501619	1.08683331829094	0.000862968286582954	0.0116459542776001	1.07908664451902	0.00340552609712707	0.0617939146885058	1.11758239997789	0.00185418767277368	0.0461931005636226	1.05894505752479	0.0303828219765775	0.156325355168646
ENSG00000091986.15	0.878771673062102	3.81467524084461e-06	0.00017510188632703	0.878771673062102	1.08457185505193e-11	5.27666698604183e-10	0.878771673062102	3.37372553444289e-11	1.63432240855432e-09	0.878771673062102	5.33899919099831e-12	2.64631380089036e-10	0.878771673062102	3.81466978416345e-06	0.000175101635853503	0.878771673062102	3.81466978394288e-06	0.000175151392405777	0.878771673062102	0.0159716151903652	0.243677555885539	1.05687110159969	0.0159716151903652	0.165465772501619	0.811495385634755	9.53668810211152e-07	3.52919655570096e-05	0.817380597427929	0.000396295317788629	0.0176915165218392	0.813597217303446	0.000396871583004769	0.0181751539267925	0.817191378061857	0.0303828219765775	0.156325355168646
ENSG00000092020.10	0.626193227683635	0.0958719311632776	0.417474907509302	0.626193227683635	0.000270122731152482	0.0016080184573681	0.626193227683635	0.000695456176549619	0.0040431406289305	0.626193227683635	7.17890454753052e-05	0.000426872907691092	0.626193227683635	0.0924798909519435	0.402704247772796	0.626193227683635	0.0924798909519436	0.40273562408165	0.626193227683635	0.0319556311743812	0.243677555885539	0.739667702378628	0.0319556311743812	0.165465772501619	0.564347141304326	0.0265348872762406	0.109371279928195	0.580082329151409	0.0310253434381497	0.160257334861054	0.61400644790681	0.0239679827908194	0.154431898878858	0.584745093395358	0.0303828219765775	0.156325355168646
ENSG00000092051.16	1.60331924646776	0.0652222699189361	0.347307546245183	1.60331924646776	0.000129555053596457	0.000892222751692494	1.60331924646776	0.000340607110045849	0.00229839066175028	1.60331924646776	3.314182988268e-05	0.000227969916931481	1.60331924646776	0.0636443107909961	0.338566112475635	1.60331924646776	0.0636443107909961	0.349129941367135	1.60331924646776	0.0319556311743812	0.243677555885539	1.78786465574699	0.0319556311743812	0.165465772501619	1.56354397944637	0.0297041514593423	NA	1.51680273762674	0.0165498319560134	0.126828839349841	1.52770904276242	0.016305567479734	0.134288561660091	1.68876273756784	0.0303828219765775	0.156325355168646
ENSG00000092068.19	-0.562733249374746	0.0740767122951603	0.363656978729278	-0.562733249374746	0.000135060005585847	0.000924405840500861	-0.562733249374746	0.000355744082984259	0.00237775372925268	-0.562733249374746	3.41222281485021e-05	0.000233244042523672	-0.562733249374746	0.0720442402804847	0.353677146506989	-0.562733249374746	0.0720442402804846	0.358453083238428	-0.562733249374746	0.0319556311743812	0.243677555885539	-0.369959000472167	0.0319556311743812	0.165465772501619	-0.64606846291163	0.0214692753948123	0.0979028864307233	-0.643011981766574	0.0185191780737901	0.13160954242817	-0.610709040049551	0.0212098271469382	0.147602227074294	-0.653172933759624	0.0303828219765775	0.156325355168646
ENSG00000092096.16	-0.897139139144945	0.00091796229506057	0.0192480375970248	-0.897139139144945	1.84241759467733e-07	3.52698526850516e-06	-0.897139139144945	5.23265605596756e-07	1.00471753234628e-05	-0.897139139144945	5.280994025943e-08	9.98282800875437e-07	-0.897139139144945	0.000917646347862289	0.019241412745891	-0.897139139144945	0.000917646347862446	0.0192468803507475	-0.897139139144945	0.0319556311743812	0.243677555885539	-0.689571416904777	0.0319556311743812	0.165465772501619	-0.993147991812399	0.000229490573765142	0.00408215050909511	-0.985531439522798	0.00338728531678221	0.0617842310243408	-0.942463082464157	0.00470769564590548	0.077318226856275	-0.990799812135123	0.0303828219765775	0.156325355168646
ENSG00000092199.17	0.50531973544352	0.096883204970887	0.41997308005754	0.50531973544352	0.000430208176772903	0.00236435337130657	0.50531973544352	0.00108650699637555	0.00577892577951348	0.50531973544352	0.000119991823098159	0.000653004772960645	0.50531973544352	0.0934198138010652	0.404959837489118	0.50531973544352	0.0934198138010652	0.404991766685611	0.50531973544352	0.040971646224504	0.282810170000131	0.624303626682886	0.0319556311743812	0.165465772501619	0.446996162250731	0.040971646224504	0.140052275839303	0.459195112366149	0.035395054113675	0.168329714542021	0.483685703912526	0.0242208012427218	0.155067457728865	0.459282786781454	0.0303828219765775	0.156325355168646
ENSG00000092421.16	-1.63397339167955	6.73013230680534e-19	2.49310076593324e-16	-1.63397339167955	2.5214507727966e-27	9.17938501165521e-25	-1.63397339167955	5.67562691544365e-27	2.06680889794975e-24	-1.63397339167955	1.08036407490459e-23	4.00208551607199e-21	-1.63397339167955	0	0	-1.63397339167955	6.7301323068053e-19	2.49380920091289e-16	-1.63397339167955	0.0159716151903652	0.243677555885539	-1.45086123422094	0.0159716151903652	0.165465772501619	-1.70537501363266	1.68253307670133e-19	5.02487027450646e-17	-1.69394084933329	5.00145338640232e-06	0.00171330007952947	-1.70240991389422	4.56525758793285e-06	0.00160704675857883	-1.69466600113768	0.0303828219765775	0.156325355168646
ENSG00000092758.15	-0.779973960226955	0.123826520701521	0.438181106773579	-0.779973960226955	0.0100916122822761	0.0305147348332035	-0.779973960226955	0.0202177278668712	0.0588179931509898	-0.779973960226955	0.00511856574882188	0.0144232172385789	-0.779973960226955	0.132649729018363	0.449294037251	-0.779973960226955	0.114552497037767	0.408831241962603	-0.779973960226955	0.276332022104647	0.553791822963137	-0.647158980304246	0.0319556311743812	0.165465772501619	-0.903412796982284	0.276332022104647	NA	-0.834988200536504	0.0777416397978274	0.229762900826872	-0.747185856997874	0.0975553198591881	0.269166023611484	-0.946192212886735	0.0303828219765775	0.156325355168646
ENSG00000092820.17	0.55779500232522	0.033663405535113	0.252533750827848	0.55779500232522	3.08958273538007e-05	0.000277720474489358	0.55779500232522	8.8370643897824e-05	0.000777698487402475	0.55779500232522	7.35568201636711e-06	6.65161566490756e-05	0.55779500232522	0.0332408254546562	0.249362196126593	0.55779500232522	0.0332408254546564	0.249433054434753	0.55779500232522	0.0219466627599953	0.243677555885539	0.732581384058932	0.0159716151903652	0.165465772501619	0.494259446929105	0.00841585138377825	0.0566257067612874	0.506686530592964	0.0161898412908532	0.125836884049428	0.482415043444416	0.0219466627599953	0.149633733301274	0.506658765247431	0.0303828219765775	0.156325355168646
ENSG00000092847.11	0.223164655339186	0.123826520701521	0.438181106773579	0.223164655339186	0.0110864895353519	0.0329793706301109	0.223164655339186	0.0226552735208327	0.0644278989090356	0.223164655339186	0.00515729980294523	0.0145098448153482	0.223164655339186	0.132649729018363	0.449294037251	0.223164655339186	0.114552497037767	0.408831241962603	0.223164655339186	0.167374843859061	0.456035783965636	0.387252899780443	0.0319556311743812	0.165465772501619	0.157491179853627	0.0878050254563953	0.21434666586436	0.168433432251183	0.167374843859061	0.337514233067331	0.166177206054404	0.162166752392356	0.341590104445892	0.168492373412216	0.0303828219765775	0.156325355168646
ENSG00000092853.13	0.654967353412138	0.0412424853019116	0.281095893205249	0.654967353412138	3.46887190633778e-05	0.000306081196415889	0.654967353412138	9.45584270726624e-05	0.000822557058567422	0.654967353412138	8.22548186136196e-06	7.31596670188112e-05	0.654967353412138	0.0406090049713678	0.276778289209306	0.654967353412138	0.0406090049713678	0.276856938024616	0.654967353412138	0.0319556311743812	0.243677555885539	0.770224996453171	0.0319556311743812	0.165465772501619	0.596159023098417	0.0103106213254779	0.0637087865058476	0.609093160776471	0.0146010174404554	0.120605431896699	0.637655540297797	0.0108552799627181	0.113884085143963	0.609978176596701	0.0303828219765775	0.156325355168646
ENSG00000092871.16	0.472814866364635	0.00340004409496696	0.053496222850393	0.472814866364635	2.28148504887793e-06	3.13425873826009e-05	0.472814866364635	6.70079626413404e-06	9.1722305829407e-05	0.472814866364635	5.81512338620993e-07	7.90639602703301e-06	0.472814866364635	0.00339571143859752	0.0534280529254743	0.472814866364635	0.00339571143859761	0.0534432349438302	0.472814866364635	0.0159716151903652	0.243677555885539	0.650177641429678	0.0159716151903652	0.165465772501619	0.402659593037704	0.00085001102374174	0.0115477870507799	0.410465675507213	0.012361682843788	0.114930109608238	0.41233673502923	0.0132424691125246	0.12408792818351	0.410342462217454	0.0303828219765775	0.156325355168646
ENSG00000093167.17	0.602720456037629	0.0193303989607213	0.176387802098371	0.602720456037629	1.26106921638087e-05	0.000132793610920606	0.602720456037629	3.49805537132155e-05	0.000366117083734799	0.602720456037629	2.94879797522223e-06	3.13829986123071e-05	0.602720456037629	0.0191907257363472	0.175113299015977	0.602720456037629	0.0191907257363471	0.175163058892561	0.602720456037629	0.0319556311743812	0.243677555885539	0.739542895627886	0.0319556311743812	0.165465772501619	0.543190715927969	0.00483259974018034	0.0390623672255887	0.556503167147308	0.0102630025654996	0.104717331973873	0.562446125485693	0.00989621550653834	0.111179770060424	0.55763432738191	0.0303828219765775	0.156325355168646
ENSG00000094631.18	-0.619933883903588	0.0037819996515925	0.0576584279013542	-0.619933883903588	2.21493772709107e-06	3.06075982379109e-05	-0.619933883903588	6.18161701803595e-06	8.58395351991698e-05	-0.619933883903588	5.75793433467793e-07	7.84379248236932e-06	-0.619933883903588	0.00377663921127624	0.057576705376244	-0.619933883903588	0.00377663921127612	0.0575930662681321	-0.619933883903588	0.0319556311743812	0.243677555885539	-0.418746145427041	0.0319556311743812	0.165465772501619	-0.712766588112656	0.000945499912898124	0.0124479853188436	-0.705094169386914	0.00653864346976709	0.086966428668105	-0.663883274591025	0.0103485682766978	0.112070319875878	-0.706515503923499	0.0303828219765775	0.156325355168646
ENSG00000094916.15	0.572510869029611	0.0944698858312078	0.414454390238678	0.572510869029611	0.000331210631010641	0.00190041099831242	0.572510869029611	0.000845891558783715	0.00473148188905478	0.572510869029611	8.97943927508836e-05	0.00051298106671455	0.572510869029611	0.091175558840094	0.399989566724591	0.572510869029611	0.0911755588400941	0.400020183606328	0.572510869029611	0.0346463287727366	0.255342838407097	0.689306297697731	0.0319556311743812	0.165465772501619	0.516952623455731	0.0346463287727366	0.127446779693368	0.52800467498477	0.0310256257869821	0.160257334861054	0.548995740072408	0.0236174714578019	0.15319071024761	0.528152710369564	0.0303828219765775	0.156325355168646
ENSG00000095139.13	0.509206963644196	0.120238938916508	0.438181106773579	0.509206963644196	0.000703733720085706	0.00351781503604533	0.509206963644196	0.00174089817578965	0.00845081828794604	0.509206963644196	0.000206047458976341	0.00101998031555701	0.509206963644196	0.114925242954443	0.449294037251	0.509206963644196	0.114552497037767	0.408831241962603	0.509206963644196	0.0502814296614149	0.308371404407069	0.623167569995416	0.0319556311743812	0.165465772501619	0.450665072976061	0.0502814296614149	0.156578025151252	0.463187612380407	0.0430115233150162	0.181218109702066	0.493199188050437	0.0300597347291271	0.167819818389871	0.463406083446105	0.0303828219765775	0.156325355168646
ENSG00000095261.13	0.594687329967099	0.0816416905333038	0.384619432309395	0.594687329967099	0.000203068975496482	0.00128262082489028	0.594687329967099	0.000527858783743771	0.00326373108063589	0.594687329967099	5.28438796529877e-05	0.000333671805883025	0.594687329967099	0.0791760156099167	0.373003473807093	0.594687329967099	0.0791760156099169	0.373026238165749	0.594687329967099	0.0319556311743812	0.243677555885539	0.708814389420238	0.0319556311743812	0.165465772501619	0.53602168821907	0.0251490709396713	0.106628302517067	0.548782165566224	0.0270577491208721	0.152708541863427	0.578505699047314	0.020410422633326	0.146091036540722	0.549827731783571	0.0303828219765775	0.156325355168646
ENSG00000095303.14	-1.38840017825736	0.0047766649152058	0.067736252306629	-1.38840017825736	2.04885413092544e-06	2.86434137789472e-05	-1.38840017825736	5.76677046488069e-06	8.06622244958576e-05	-1.38840017825736	5.0923786786398e-07	7.08804059324189e-06	-1.38840017825736	0.00476811552696177	0.0676150163544646	-1.38840017825736	0.00476811552696189	0.067634229714548	-1.38840017825736	0.0319556311743812	0.243677555885539	-1.14563627293538	0.0319556311743812	0.165465772501619	-1.45188511157181	0.00119416622880145	0.0146668771377252	-1.43406225848981	0.00853889391165715	0.0974338078379852	-1.55498737458041	0.00573118679638713	0.084708464889078	-1.44869626510864	0.0303828219765775	0.156325355168646
ENSG00000095539.15	-1.23651411715537	1.12214201394631e-05	0.000453613023818048	-1.23651411715537	2.25261513740103e-10	8.43332777060688e-09	-1.23651411715537	6.32965778207969e-10	2.3830428166721e-08	-1.23651411715537	1.28710970020043e-10	4.68574505512623e-09	-1.23651411715537	1.12213729193122e-05	0.000453611112595886	-1.23651411715537	1.12213729194502e-05	0.000453740009900669	-1.23651411715537	0.0319556311743812	0.243677555885539	-1.02401027846596	0.0319556311743812	0.165465772501619	-1.34773849920948	2.80535503486577e-06	9.16013181290055e-05	-1.34126334630001	0.000638298087688429	0.0233999857782569	-1.25753655426265	0.00111570447802565	0.0333856161650972	-1.34570836927813	0.0303828219765775	0.156325355168646
ENSG00000095637.21	-0.75745489724587	0.00142590581012247	0.0275210248452798	-0.75745489724587	1.74128968149115e-07	3.3487947826038e-06	-0.75745489724587	5.00742719815947e-07	9.67629184376268e-06	-0.75745489724587	4.60886245544771e-08	8.85621439631613e-07	-0.75745489724587	0.00142514353853695	0.0275063124462594	-0.75745489724587	0.00142514353853671	0.0275141285899761	-0.75745489724587	0.0319556311743812	0.243677555885539	-0.591424742150211	0.0319556311743812	0.165465772501619	-0.813065771054403	0.000356476452530619	0.0058574311307227	-0.800305187980534	0.00356694931277892	0.063123327198491	-0.838899323560029	0.00269863752653525	0.0566604561716683	-0.80052896425974	0.0303828219765775	0.156325355168646
ENSG00000095739.10	-0.756759511210611	9.57959610799825e-07	5.06950305314243e-05	-0.756759511210611	4.42816492434216e-12	2.29731455472935e-10	-0.756759511210611	1.34080938750436e-11	6.90713050572674e-10	-0.756759511210611	3.06560563530145e-12	1.61020554699975e-10	-0.756759511210611	9.57959266578712e-07	5.0695012315312e-05	-0.756759511210611	9.57959266667399e-07	5.07094177225116e-05	-0.756759511210611	0.0159716151903652	0.243677555885539	-0.597566488706412	0.0159716151903652	0.165465772501619	-0.821849160163199	2.39489902699956e-07	1.02176356232114e-05	-0.807131444152702	0.000481881055456569	0.0196945295798439	-0.813004094468938	0.000488755782845446	0.020578267247613	-0.806644408070348	0.0303828219765775	0.156325355168646
ENSG00000095794.19	1.08911230578122	0.00027794568670351	0.00720985648003023	1.08911230578122	1.09537755780066e-08	2.80690499186419e-07	1.08911230578122	3.1684591981292e-08	8.15116038047342e-07	1.08911230578122	3.49485162750051e-09	8.88011938804733e-08	1.08911230578122	0.00027791671786892	0.0072091050341551	1.08911230578122	0.000277916717868725	0.00721115356032598	1.08911230578122	0.0319556311743812	0.243677555885539	1.1987412705259	0.0319556311743812	0.165465772501619	1.02509431502264	6.94864216758775e-05	0.00149730045087147	1.0438919699271	0.00171790957391472	0.0421906605937824	1.0823319810255	0.00125994853185557	0.0362059495800292	1.05044967554178	0.0303828219765775	0.156325355168646
ENSG00000096070.19	-0.497585724589537	0.0289608067146713	0.229200687323945	-0.497585724589537	6.78759125858778e-05	0.000527299446008392	-0.497585724589537	0.000180203642036516	0.00137602354427088	-0.497585724589537	1.74559139876984e-05	0.000134912746650898	-0.497585724589537	0.0286477989852312	0.226723491594137	-0.497585724589537	0.0286477989852313	0.226787916929187	-0.497585724589537	0.0319556311743812	0.243677555885539	-0.292818445937173	0.0319556311743812	0.165465772501619	-0.5938979966478	0.00724020167866783	0.0512686993244436	-0.585883325646897	0.0181622557349317	0.130810584113611	-0.539379241697563	0.0278360257624414	0.16326706473994	-0.586854686889675	0.0303828219765775	0.156325355168646
ENSG00000096092.5	0.801529630109699	0.00597384919011467	0.0800366914018218	0.801529630109699	1.57976517864781e-06	2.30205257054166e-05	0.801529630109699	4.4938122045817e-06	6.53676360695386e-05	0.801529630109699	3.75807693274076e-07	5.49908485341796e-06	0.801529630109699	0.00596047993158533	0.0798575721798377	0.801529630109699	0.00596047993158527	0.0798802643623176	0.801529630109699	0.0319556311743812	0.243677555885539	0.925368375864064	0.0319556311743812	0.165465772501619	0.737635421284482	0.00149346229752867	0.0173418886022036	0.755050018354285	0.00599540755738076	0.0827099954405218	0.78030389775426	0.00482757212305104	0.0783898199778886	0.759889176941601	0.0303828219765775	0.156325355168646
ENSG00000096696.13	0.879530630341864	8.47431125047203e-06	0.000355735749609775	0.879530630341864	3.45369330530929e-11	1.5036027658063e-09	0.879530630341864	1.07940202140607e-10	4.66217793335739e-09	0.879530630341864	1.46996546677308e-11	6.61797885520546e-10	0.879530630341864	8.47428432027009e-06	0.000355734619130224	0.879530630341864	8.47428432027838e-06	0.000355835704033001	0.879530630341864	0.0159716151903652	0.243677555885539	1.07546014605866	0.0159716151903652	0.165465772501619	0.798771913095609	2.11857781261801e-06	7.18417332752916e-05	0.805249873754491	0.000556573730296617	0.0217290087940755	0.819377486065339	0.000452215287643433	0.0196527553298703	0.805077368725367	0.0303828219765775	0.156325355168646
ENSG00000096968.13	0.752648469501437	0.0740232100640578	0.363656978729278	0.752648469501437	0.00013982968028859	0.000949508474403505	0.752648469501437	0.000367709456326489	0.0024461075360856	0.752648469501437	3.55049035687997e-05	0.000241600399244346	0.752648469501437	0.0719936547598068	0.353677146506989	0.752648469501437	0.0719936547598069	0.358453083238428	0.752648469501437	0.0319556311743812	0.243677555885539	0.855877650828759	0.0319556311743812	0.165465772501619	0.691891017821814	0.0190324334219835	0.0914250237658423	0.706019603925455	0.0249780227125375	0.147941900648207	0.751014738506349	0.0185058025160144	0.139972886799658	0.713036271811574	0.0303828219765775	0.156325355168646
ENSG00000097033.14	0.957964418540921	0.0598345745512197	0.342405784166897	0.957964418540921	0.000150936189714321	0.00100695660215415	0.957964418540921	0.000394946745712077	0.00259138559061348	0.957964418540921	3.9008958297988e-05	0.000260738890301366	0.957964418540921	0.0585053470107304	0.334798806521958	0.957964418540921	0.0585053470107307	0.334803209764777	0.957964418540921	0.0319556311743812	0.243677555885539	1.00534988635969	0.0319556311743812	0.165465772501619	0.887668058071494	0.0214504945634535	0.0978434536317439	0.900551609133356	0.0300991123840053	0.158436589296414	1.0327182307409	0.0149586436378049	0.129332416189114	0.902506536034841	0.0303828219765775	0.156325355168646
ENSG00000099139.13	-0.91965953063228	3.00788065912114e-16	7.93892501466785e-14	-0.91965953063228	1.36501859074952e-22	2.79828811103651e-20	-0.91965953063228	2.76092951034126e-22	5.67503441001566e-20	-0.91965953063228	1.81413617376855e-19	3.45094462244351e-17	-0.91965953063228	4.44089209850063e-16	1.11630281737906e-13	-0.91965953063228	3.00788065912113e-16	7.94118092516217e-14	-0.91965953063228	0.0319556311743812	0.243677555885539	-0.739684007486625	0.0319556311743812	0.165465772501619	-0.991500482953976	7.51970164780284e-17	1.60009851438185e-14	-0.984399053079735	4.24136139674792e-05	0.00486120199520459	-0.979163115690996	5.15167301928621e-05	0.00558831960866621	-0.985142638720162	0.0303828219765775	0.156325355168646
ENSG00000099194.5	-2.47342227110889	5.54781499645949e-08	3.81570402769518e-06	-2.47342227110889	5.05887681303258e-14	3.63327156146881e-12	-2.47342227110889	1.50683896194198e-13	1.07520086875596e-11	-2.47342227110889	6.44553061217358e-14	4.80909465993092e-12	-2.47342227110889	5.54781489636724e-08	3.81570395885324e-06	-2.47342227110889	5.54781488104105e-08	3.81678821180678e-06	-2.47342227110889	0.0159716151903652	0.243677555885539	-2.33883782709584	0.0159716151903652	0.165465772501619	-2.49079999517246	1.38695374911487e-08	7.69059077237214e-07	-2.4828602638567	0.000237481099129418	0.0125395957367811	-2.59259247306966	0.000134128294288424	0.00947466121627357	-2.48213165430845	0.0303828219765775	0.156325355168646
ENSG00000099204.18	0.810510352258923	1.21800604817782e-07	8.01189959728185e-06	0.810510352258923	8.92036698627383e-13	5.13224928924174e-11	0.810510352258923	2.375170447125e-12	1.37818612675075e-10	0.810510352258923	1.4895026275049e-12	8.23320627742564e-11	0.810510352258923	1.21800599162114e-07	8.01189922525869e-06	0.810510352258923	1.21800599254512e-07	8.01417587805155e-06	0.810510352258923	0.0319556311743812	0.243677555885539	0.990736376179833	0.0319556311743812	0.165465772501619	0.741125622961157	3.04501512044456e-08	1.61480661667687e-06	0.747633060835284	0.00035877854843297	0.016727950819984	0.74640962718669	0.000429757759569306	0.0192003784141217	0.747482115971069	0.0303828219765775	0.156325355168646
ENSG00000099219.13	-0.42767725933186	0.00165411227138424	0.030857647771432	-0.42767725933186	3.84036432669038e-07	6.67951340676007e-06	-0.42767725933186	1.16427046921465e-06	2.02391412183396e-05	-0.42767725933186	9.31441349196911e-08	1.62674806354779e-06	-0.42767725933186	0.00165308652144003	0.0308385099500799	-0.42767725933186	0.00165308652143985	0.0308472729649827	-0.42767725933186	0.0159716151903652	0.243677555885539	-0.244078065626533	0.0159716151903652	0.165465772501619	-0.500011835163349	0.000413528067846059	0.00659208826365088	-0.492318238344391	0.00629376353992943	0.0849939768074485	-0.491078318052277	0.00684166043461373	0.0932929956839443	-0.492519430281747	0.0303828219765775	0.156325355168646
ENSG00000099246.16	0.991799421191166	0.0843552016790618	0.391193111359797	0.991799421191166	0.000533593435903018	0.0028075817092181	0.991799421191166	0.00132877755650942	0.0067773752163814	0.991799421191166	0.000155540466039794	0.000808925354785774	0.991799421191166	0.081724094790519	0.378989230859875	0.991799421191166	0.081724094790519	0.379013697203005	0.991799421191166	0.0529467690328025	0.308371404407069	1.00020234282621	0.0319556311743812	0.165465772501619	0.903638561006884	0.0411519388656076	0.140499289071247	0.918004835614269	0.0529467690328025	0.195676064521754	1.13362674256699	0.0210888004197655	0.147459925030147	0.920691899302297	0.0303828219765775	0.156325355168646
ENSG00000099250.17	0.35780396505127	0.0678824647574648	0.347307546245183	0.35780396505127	0.000226586977970909	0.00139567795795092	0.35780396505127	0.000603712393837364	0.00360401624370802	0.35780396505127	6.46971784730337e-05	0.000391203013590523	0.35780396505127	0.066173921202318	0.338566112475635	0.35780396505127	0.0737427927101071	0.358453083238428	0.35780396505127	0.0455180413990941	0.299956041299241	0.541936666224995	0.0159716151903652	0.165465772501619	0.282910302737043	0.0200737444176666	0.0942302425974463	0.290908323599201	0.0455180413990941	0.185452652853061	0.298555674379459	0.0365454972227741	0.181558294511652	0.290863097180639	0.0303828219765775	0.156325355168646
ENSG00000099284.13	-0.544923964367479	0.0158589243379649	0.156550344738724	-0.544923964367479	1.74778205636259e-05	0.00017573532438141	-0.544923964367479	4.78883070949458e-05	0.00047485865453162	-0.544923964367479	4.26025732081312e-06	4.29586119049518e-05	-0.544923964367479	0.0157648588233409	0.155621783101843	-0.544923964367479	0.0157648588233409	0.155666004304714	-0.544923964367479	0.0319556311743812	0.243677555885539	-0.372584293708233	0.0319556311743812	0.165465772501619	-0.605046639723957	0.00396473108449123	0.0344872852587094	-0.594118257587399	0.0148622892543692	0.12181079213874	-0.622791585858136	0.0122588584980435	0.120261174192133	-0.595735834664191	0.0303828219765775	0.156325355168646
ENSG00000099337.4	1.54081450113107	7.30528647063984e-10	6.91709075459911e-08	1.54081450113107	2.20809553847311e-16	2.10017735562431e-14	1.54081450113107	6.26497124457714e-16	5.93374249581676e-14	1.54081450113107	8.83911709751501e-16	8.64064618120507e-14	1.54081450113107	7.30528526560192e-10	6.91708961359572e-08	1.54081450113107	7.30528646863857e-10	6.91905630063297e-08	1.54081450113107	0.0159716151903652	0.243677555885539	1.7379495235252	0.0159716151903652	0.165465772501619	1.46219901906434	1.82632161765996e-10	1.39414676670069e-08	1.4552327275671	9.78851789889426e-05	0.0079211987181052	1.48823395573596	7.23788501682764e-05	0.00679428308624074	1.44708520733142	0.0303828219765775	0.156325355168646
ENSG00000099725.14	0.335790662363978	0.123826520701521	0.438181106773579	0.335790662363978	0.00848352765644351	0.0265377313282674	0.335790662363978	0.0179535824866102	0.053445752741324	0.335790662363978	0.00359234388454791	0.0107015153953484	0.335790662363978	0.132649729018363	0.449294037251	0.335790662363978	0.114552497037767	0.408831241962603	0.335790662363978	0.119393058476473	0.412802428316806	0.489857699206626	0.0319556311743812	0.165465772501619	0.267408260680514	0.116541854449513	0.254925034633424	0.286378784468496	0.119393058476473	0.282227284620212	0.287768204180421	0.11895638749317	0.29406341997229	0.288799680669135	0.0303828219765775	0.156325355168646
ENSG00000099822.2	-1.44506342366416	0.000581120033098501	0.0133809700096781	-1.44506342366416	8.50388140447737e-08	1.7973919505059e-06	-1.44506342366416	2.42034849807412e-07	5.13770659576114e-06	-1.44506342366416	2.56497035135971e-08	5.36231177910498e-07	-1.44506342366416	0.000580993407678476	0.013378054310939	-1.44506342366416	0.000580993407678513	0.0133818557945233	-1.44506342366416	0.0319556311743812	0.243677555885539	-1.24298584898847	0.0319556311743812	0.165465772501619	-1.57366316885009	0.000145280008274625	0.00281674439733365	-1.55557099080578	0.00253134984810705	0.0521606245286526	-1.43261589863879	0.00412966072890013	0.0719709261154291	-1.58577003798023	0.0303828219765775	0.156325355168646
ENSG00000099999.14	-0.573625096032049	0.0058344183855735	0.0784261534495804	-0.573625096032049	4.73170598776302e-06	5.87360211238191e-05	-0.573625096032049	1.31082552002279e-05	0.000162667131659232	-0.573625096032049	1.20671271577423e-06	1.48483327468373e-05	-0.573625096032049	0.00582166562972009	0.0782547120162906	-0.573625096032049	0.0058216656297202	0.07827694873294	-0.573625096032049	0.0319556311743812	0.243677555885539	-0.374754563880572	0.0319556311743812	0.165465772501619	-0.660435578199358	0.00145860459639337	0.0169969855794467	-0.654206116327771	0.00883885825882782	0.0989720201464804	-0.625141267675266	0.0120237667612995	0.119236189481685	-0.656770993151507	0.0303828219765775	0.156325355168646
ENSG00000100014.19	0.354783358120938	0.123826520701521	0.438181106773579	0.354783358120938	0.00118502563088898	0.00537410141671408	0.354783358120938	0.00286606430032395	0.0125044709950717	0.354783358120938	0.000364613802266424	0.00163041517044802	0.354783358120938	0.132649729018363	0.449294037251	0.354783358120938	0.114552497037767	0.408831241962603	0.354783358120938	0.0544827677761133	0.308371404407069	0.501056685587852	0.0319556311743812	0.165465772501619	0.293520162732204	0.0452368661768154	0.14795710969321	0.305706501373747	0.0544827677761133	0.198060333597124	0.308329942026025	0.0509920476310863	0.206140598689056	0.305939153965189	0.0303828219765775	0.156325355168646
ENSG00000100024.14	-5.0739322418029	0.000563950289892433	0.0130999013983264	-5.0739322418029	3.00415127625738e-09	8.63029308818702e-08	-5.0739322418029	9.62829441381057e-09	2.74069011204977e-07	-5.0739322418029	7.15341260610322e-10	2.16203113777092e-08	-5.0739322418029	0.00056383103612867	0.0130971312737699	-5.0739322418029	0.000563831036128406	0.0131008529307679	-5.0739322418029	0.0159716151903652	0.243677555885539	-Inf	0.0159716151903652	0.165465772501619	-5.24417149518172	0.000140987572473108	NA	-5.67359811445469	0.0016881310297952	0.041701772491584	-3.78032754402891	0.000312344720646573	0.0157643154444871	-Inf	0.0210705701343787	0.156325355168646
ENSG00000100030.14	0.389885148818794	0.123826520701521	0.438181106773579	0.389885148818794	0.00170859784186176	0.00724293182712527	0.389885148818794	0.00404784696207787	0.0164570886787385	0.389885148818794	0.000553620868691701	0.00229434831058396	0.389885148818794	0.132649729018363	0.449294037251	0.389885148818794	0.114552497037767	0.408831241962603	0.389885148818794	0.0696014883204803	0.335533202257292	0.523038279789148	0.0319556311743812	0.165465772501619	0.331249050121094	0.0696014883204803	0.188067640584053	0.342974603146699	0.0592710784661886	0.205223680046618	0.353556863897516	0.0486381576570704	0.202705389382382	0.343187922350972	0.0303828219765775	0.156325355168646
ENSG00000100075.9	-1.21759154435331	0.00068718246730848	0.0153869117679942	-1.21759154435331	2.00049537296992e-07	3.79603493043249e-06	-1.21759154435331	5.60765128659768e-07	1.0683482127503e-05	-1.21759154435331	6.21477659935107e-08	1.15413375457606e-06	-1.21759154435331	0.000687005405185181	0.015382947116103	-1.21759154435331	0.000687005405185163	0.0153873183063795	-1.21759154435331	0.0319556311743812	0.243677555885539	-0.997272193623442	0.0319556311743812	0.165465772501619	-1.35347437238831	0.00017179561682712	0.00324221373087369	-1.34393870688576	0.00324176967462128	0.0601688739688448	-1.20502621200532	0.00721785943774773	0.0954592418188289	-1.34564258767137	0.0303828219765775	0.156325355168646
ENSG00000100099.20	-0.154533207220022	0.123826520701521	0.438181106773579	-0.154533207220022	0.00998813181932274	0.0302668489329793	-0.154533207220022	0.0206017718363193	0.0596886176892867	-0.154533207220022	0.00455294372917251	0.0130832072457101	-0.154533207220022	0.132649729018363	0.449294037251	-0.154533207220022	0.114552497037767	0.408831241962603	-0.154533207220022	0.169265941245944	0.457763842707045	0.030798939811507	0.0319556311743812	0.165465772501619	-0.2292520497703	0.0823588396401107	0.206463656737217	-0.222551717799262	0.148234469654714	0.315711187883815	-0.214258473818647	0.169265941245944	0.349388614783311	-0.223141064369102	0.0303828219765775	0.156325355168646
ENSG00000100207.18	-0.16691564680576	0.0468165162887915	0.302025891059527	-0.16691564680576	0.000859974192742999	0.004129714596263	-0.16691564680576	0.0020160525427871	0.00947930671331398	-0.16691564680576	0.000311779857190732	0.00143832896757315	-0.16691564680576	0.046000990936559	0.296764718492344	-0.16691564680576	0.046000990936559	0.296849046615051	-0.16691564680576	0.0858697084571853	0.353002690921873	0.00012863461033489	0.0319556311743812	0.165465772501619	-0.234061299651132	0.0117041290721979	0.0686558887649981	-0.223375835076536	0.0858697084571853	0.240667959687484	-0.224158986687008	0.0832794425636039	0.252250839866037	-0.223392380087724	0.0303828219765775	0.156325355168646
ENSG00000100219.16	-0.766032493543319	0.0329735559306459	0.250174859315698	-0.766032493543319	0.000124827941850595	0.000866165623455575	-0.766032493543319	0.000322418243020363	0.00219741713805521	-0.766032493543319	3.49031371845125e-05	0.00023804255221285	-0.766032493543319	0.0325680712087336	0.247098391510029	-0.766032493543319	0.0325680712087334	0.247168606539583	-0.766032493543319	0.0489340614647768	0.308371404407069	-0.547649162827506	0.0319556311743812	0.165465772501619	-0.907364775571478	0.00824338898266148	0.0560860154483799	-0.900960532343798	0.0189917374172871	0.133042947260538	-0.738631924092719	0.0489340614647768	0.20326213955932	-0.901871974854404	0.0303828219765775	0.156325355168646
ENSG00000100221.10	0.347876920078482	0.0678824647574648	0.347307546245183	0.347876920078482	0.000427950974609741	0.00235378609765165	0.347876920078482	0.00110422565618578	0.00585253452554577	0.347876920078482	0.00013347424701143	0.000714264266840219	0.347876920078482	0.066173921202318	0.338566112475635	0.347876920078482	0.0737427927101071	0.358453083238428	0.347876920078482	0.0595240179611414	0.309836562898244	0.534941696472406	0.0159716151903652	0.165465772501619	0.270876807207737	0.0247488611680806	0.1058251453009	0.278184109919473	0.0595240179611414	0.205417184757673	0.290015444626858	0.0497766337239303	0.204261177556466	0.27800341327657	0.0303828219765775	0.156325355168646
ENSG00000100225.17	-0.199596946527046	0.0924359324351884	0.409866592475641	-0.199596946527046	0.000981157855461503	0.00459768045230129	-0.199596946527046	0.00236311338995407	0.0107313089462954	-0.199596946527046	0.000312784833919047	0.00144093067863611	-0.199596946527046	0.0892808597585366	0.39587680676218	-0.199596946527046	0.0892808597585368	0.395906159764866	-0.199596946527046	0.0676102893245466	0.330537452902941	-0.0133552832594302	0.0319556311743812	0.165465772501619	-0.275360282373687	0.0231089831087971	0.101754842074768	-0.267799823077518	0.0632921732914452	0.21008863619183	-0.259183845887054	0.0676102893245466	0.232063202271951	-0.267933886573342	0.0303828219765775	0.156325355168646
ENSG00000100281.13	0.524729841255569	0.123826520701521	0.438181106773579	0.524729841255569	0.00106829831496675	0.00493915456985393	0.524729841255569	0.00259533021845893	0.0115777891011778	0.524729841255569	0.000325627699460588	0.00148738990315388	0.524729841255569	0.132649729018363	0.449294037251	0.524729841255569	0.114552497037767	0.408831241962603	0.524729841255569	0.054613925433825	0.308371404407069	0.638442667293522	0.0319556311743812	0.165465772501619	0.465303663981483	0.054613925433825	0.164050026135331	0.478779634242818	0.050637386412366	0.191719839787984	0.509783401222309	0.0398322531348358	0.186913356689817	0.48058983151036	0.0303828219765775	0.156325355168646
ENSG00000100320.22	0.699281193848738	0.00805496699957478	0.0980475919505908	0.699281193848738	1.49260664468388e-06	2.19473463109332e-05	0.699281193848738	4.26759214936575e-06	6.25508770206481e-05	0.699281193848738	3.45629051965368e-07	5.13145168307573e-06	0.699281193848738	0.00803066871226521	0.097751770079607	0.699281193848738	0.00803066871226534	0.0977795470448186	0.699281193848738	0.0319556311743812	0.243677555885539	0.826479368158561	0.0319556311743812	0.165465772501619	0.641579299057589	0.0020137417498937	0.0213091138110285	0.653123141435629	0.00513353989543374	0.0764815876543566	0.667960316128392	0.00391536215781008	0.0698449021411375	0.653394314707593	0.0303828219765775	0.156325355168646
ENSG00000100342.20	-1.42379966380133	5.50810315028769e-05	0.0018090773046824	-1.42379966380133	6.61164429835637e-10	2.24445127588095e-08	-1.42379966380133	1.91132895013604e-09	6.46941967240759e-08	-1.42379966380133	2.69269095119648e-10	9.1115656145054e-09	-1.42379966380133	5.50798937933861e-05	0.00180903993139125	-1.42379966380133	5.50798937933096e-05	0.00180955398488186	-1.42379966380133	0.0319556311743812	0.243677555885539	-1.26719362444217	0.0319556311743812	0.165465772501619	-1.47769008972081	1.37702578757192e-05	0.00036979740772408	-1.46240138732184	0.000798708275134838	0.0264827589939135	-1.50022443455167	0.000597689500385492	0.0234207791050872	-1.47732197026262	0.0303828219765775	0.156325355168646
ENSG00000100350.14	-1.28661282536034	8.37585421745532e-05	0.00261621541126581	-1.28661282536034	6.19370874590523e-09	1.66382958969763e-07	-1.28661282536034	1.74592159345953e-08	4.69811027391737e-07	-1.28661282536034	2.52817575411611e-09	6.69792108508929e-08	-1.28661282536034	8.37559114011954e-05	0.00261613323851515	-1.28661282536034	8.37559114012582e-05	0.00261687663418044	-1.28661282536034	0.0319556311743812	0.243677555885539	-1.06919306283385	0.0319556311743812	0.165465772501619	-1.41661821571601	2.09396355436383e-05	0.000536023181743391	-1.41136791282233	0.00128137522601718	0.0354239871056398	-1.27746648864652	0.00295891111788353	0.0602168297298903	-1.41429641588786	0.0303828219765775	0.156325355168646
ENSG00000100387.8	0.31491760144526	0.123826520701521	0.438181106773579	0.31491760144526	0.00741240994048576	0.0236925576586977	0.31491760144526	0.0158719263132242	0.0484227871820898	0.31491760144526	0.00305408894308951	0.00935408877768132	0.31491760144526	0.132649729018363	0.449294037251	0.31491760144526	0.114552497037767	0.408831241962603	0.31491760144526	0.117901843581739	0.410266550301321	0.457139139012809	0.0319556311743812	0.165465772501619	0.253390387743451	0.117901843581739	0.256622309588536	0.266884305373389	0.110279807313966	0.27191452373083	0.272302713097096	0.106083289398086	0.279124336938984	0.267558138027866	0.0303828219765775	0.156325355168646
ENSG00000100393.12	-0.433548079754678	0.0532627664347431	0.322919236419091	-0.433548079754678	0.000175164467839963	0.00113245491072897	-0.433548079754678	0.000454396751133397	0.00288207621041696	-0.433548079754678	4.66005303306173e-05	0.000301461457699443	-0.433548079754678	0.052208333034214	0.316525987005375	-0.433548079754678	0.0522083330342142	0.316615930454205	-0.433548079754678	0.0367960239153646	0.264447939064984	-0.22686084314423	0.0319556311743812	0.165465772501619	-0.532715732814828	0.0133156916086858	0.0741488447022106	-0.525035388383262	0.0236478087141293	0.144821979323384	-0.471793381822953	0.0367960239153646	0.18209203868707	-0.525238198106989	0.0303828219765775	0.156325355168646
ENSG00000100410.7	0.466401598267836	0.0458684480068727	0.298150162852673	0.466401598267836	9.33834270368726e-05	0.000686079005526641	0.466401598267836	0.000247780693583917	0.00178918838604647	0.466401598267836	2.34584077685833e-05	0.000172647012908204	0.466401598267836	0.0450854942259359	0.29305994755638	0.466401598267836	0.0450854942259361	0.293143222938114	0.466401598267836	0.0319556311743812	0.243677555885539	0.617320172973795	0.0319556311743812	0.165465772501619	0.404040983718595	0.0114671120017182	0.0677558651875212	0.416765773422963	0.0209365211971399	0.138058153045517	0.416269427756348	0.0224267603565111	0.15035017414362	0.417601386279228	0.0303828219765775	0.156325355168646
ENSG00000100439.10	-0.694828531077052	0.0218988730447463	0.190129401455517	-0.694828531077052	4.67173690463663e-05	0.000390452515299804	-0.694828531077052	0.00012463467397007	0.00102879438936684	-0.694828531077052	1.20910736242975e-05	9.98447475858588e-05	-0.694828531077052	0.0217196932710062	0.18857373495777	-0.694828531077052	0.0217196932710061	0.188627319727352	-0.694828531077052	0.0319556311743812	0.243677555885539	-0.481713974044135	0.0319556311743812	0.165465772501619	-0.808194320738028	0.00547471826118657	0.0422466586401537	-0.800915084559121	0.0150761296704653	0.122374067084296	-0.713299937066289	0.0282870890516664	0.164368449032004	-0.804092815257871	0.0303828219765775	0.156325355168646
ENSG00000100445.17	-0.881533676270328	0.00956043444176514	0.110056046162864	-0.881533676270328	1.24809875875236e-05	0.000131648432147069	-0.881533676270328	3.39968718314707e-05	0.000357593590613791	-0.881533676270328	3.22963894848159e-06	3.3809532175106e-05	-0.881533676270328	0.00952621330923409	0.109661941449106	-0.881533676270328	0.00952621330923395	0.109693102786957	-0.881533676270328	0.0319556311743812	0.243677555885539	-0.663950420717709	0.0319556311743812	0.165465772501619	-1.00761109837899	0.00239010861044129	0.0241035656845628	-0.999042266152129	0.0100557314339779	0.104060315343972	-0.882806236515273	0.0201737708148544	0.145622082495058	-1.00331957901627	0.0303828219765775	0.156325355168646
ENSG00000100505.13	-0.930298647854986	4.26628772382084e-06	0.000193726161910703	-0.930298647854986	2.13391490976929e-11	9.6483112033787e-10	-0.930298647854986	6.03986992503972e-11	2.73751271860008e-09	-0.930298647854986	1.42723396376942e-11	6.43932588568189e-10	-0.930298647854986	4.26628089855718e-06	0.000193725851985021	-0.930298647854986	4.26628089837159e-06	0.000193780900762379	-0.930298647854986	0.0319556311743812	0.243677555885539	-0.74433304299875	0.0319556311743812	0.165465772501619	-1.00599706770074	1.06657193095521e-06	3.904570748527e-05	-0.997033250453542	0.00038146730037247	0.0172896370196715	-0.991083200670526	0.000367911954647963	0.0172580091727594	-1.00002048169764	0.0303828219765775	0.156325355168646
ENSG00000100519.11	0.680784675036923	0.0603117855760304	0.343856810532025	0.680784675036923	0.000100756172192352	0.000729083816258227	0.680784675036923	0.000267482885996181	0.00189771784854731	0.680784675036923	2.50886201109043e-05	0.000182326721882185	0.680784675036923	0.0589613786365335	0.336123811802258	0.680784675036923	0.0589613786365335	0.33612896688418	0.680784675036923	0.0319556311743812	0.243677555885539	0.786033253397669	0.0319556311743812	0.165465772501619	0.622683328602668	0.018382121694569	0.0896102112275623	0.634912632650075	0.0213021364017032	0.139122579758928	0.67368184762353	0.0150779463940076	0.129772333246876	0.635836144171249	0.0303828219765775	0.156325355168646
ENSG00000100522.8	0.845642144737792	0.123826520701521	0.438181106773579	0.845642144737792	0.00131123460037423	0.00585590494646824	0.845642144737792	0.00313075900722038	0.0134181739024963	0.845642144737792	0.000421882369027384	0.00183898559496557	0.845642144737792	0.120425152832103	0.449294037251	0.845642144737792	0.114552497037767	0.408831241962603	0.845642144737792	0.0704091599029385	0.33734383655143	0.872745706007779	0.0319556311743812	0.165465772501619	0.766180596251076	0.0643218113194037	0.179710236784665	0.780121523858026	0.0704091599029385	0.219921896821941	0.955369693250865	0.0315700761711904	0.170870450136577	0.782352243806061	0.0303828219765775	0.156325355168646
ENSG00000100526.19	1.24562052254961	3.90021114734597e-06	0.000178253156658464	1.24562052254961	1.41256962348107e-11	6.65768026781312e-10	1.24562052254961	4.00877571176035e-11	1.89841595982265e-09	1.24562052254961	9.57619571813029e-12	4.47348169443188e-10	1.24562052254961	3.90020544305258e-06	0.000178252895952501	1.24562052254961	3.90020544298206e-06	0.000178303547968017	1.24562052254961	0.0319556311743812	0.243677555885539	1.36351030561109	0.0319556311743812	0.165465772501619	1.18550549979636	9.75052786836493e-07	3.59271073383498e-05	1.19999985730733	0.000355303111608241	0.016727950819984	1.22643988610604	0.000275061787401838	0.0143093103736804	1.20364125759583	0.0303828219765775	0.156325355168646
ENSG00000100554.11	0.643832106698992	0.0346617399882861	0.257164842836545	0.643832106698992	2.44477043771652e-05	0.000229836722138843	0.643832106698992	6.71459594288242e-05	0.000621586742522498	0.643832106698992	5.72677725928859e-06	5.43464727325297e-05	0.643832106698992	0.0342137985095473	0.253841405219584	0.643832106698992	0.0342137985095474	0.25391353633165	0.643832106698992	0.0319556311743812	0.243677555885539	0.766950662882881	0.0319556311743812	0.165465772501619	0.587072271645893	0.00866543499707153	0.0576674799512781	0.598660210856101	0.012344698737639	0.114910701647278	0.615154110913465	0.0100623622862761	0.111489708435145	0.599244624128189	0.0303828219765775	0.156325355168646
ENSG00000100558.8	1.59309024789472	4.41921825300925e-16	1.11085468347965e-13	1.59309024789472	8.05431129220252e-24	2.00078568158654e-21	1.59309024789472	1.93055477151929e-23	4.79708792108928e-21	1.59309024789472	3.38275252033302e-21	8.50319279367045e-19	1.59309024789472	4.44089209850063e-16	1.11630281737906e-13	1.59309024789472	4.41921825300923e-16	1.11117034192628e-13	1.59309024789472	0.0159716151903652	0.243677555885539	1.7888129875645	0.0159716151903652	0.165465772501619	1.51240643199369	1.10480456325231e-16	2.23893905717192e-14	1.51450623717898	1.40531121425566e-05	0.00264507659579899	1.53735837283643	1.14019336561407e-05	0.00256191745480156	1.51297650025215	0.0303828219765775	0.156325355168646
ENSG00000100564.8	-0.25103092270275	0.123826520701521	0.438181106773579	-0.25103092270275	0.00227236813611031	0.00910456417342867	-0.25103092270275	0.00526976403215051	0.0202258197570509	-0.25103092270275	0.000781159170403986	0.00304489124664577	-0.25103092270275	0.132649729018363	0.449294037251	-0.25103092270275	0.114552497037767	0.408831241962603	-0.25103092270275	0.0892518622244287	0.359104058861718	-0.0640996787617612	0.0319556311743812	0.165465772501619	-0.329255256803716	0.0445186346830895	0.146747803740213	-0.322476142968016	0.0729443992820418	0.223092549157944	-0.305792879059618	0.0892518622244287	0.259154328023393	-0.323114197271868	0.0303828219765775	0.156325355168646
ENSG00000100567.12	0.618177559902945	0.061158960224291	0.34629406230453	0.618177559902945	9.15338302278087e-05	0.000675122699837415	0.618177559902945	0.000243690218161745	0.00176604505456609	0.618177559902945	2.26503728869524e-05	0.000167870348721657	0.618177559902945	0.0597705461734279	0.338430748635919	0.618177559902945	0.0597705461734279	0.338436182940867	0.618177559902945	0.0319556311743812	0.243677555885539	0.731711362181789	0.0319556311743812	0.165465772501619	0.558907096088172	0.0167272656334426	0.0847465008565754	0.572585753715592	0.0205479105078717	0.137228071282811	0.602924979312893	0.0152897400560728	0.130636973998508	0.573572259033762	0.0303828219765775	0.156325355168646
ENSG00000100575.13	0.451932956967823	0.0354132744313038	0.260631331340878	0.451932956967823	8.07104406725415e-05	0.000610168619692343	0.451932956967823	0.000214217630516857	0.00158921340855165	0.451932956967823	2.0490359183214e-05	0.000154234761411114	0.451932956967823	0.0349457565221828	0.257190536411952	0.451932956967823	0.034945756522183	0.25726361920705	0.451932956967823	0.0319556311743812	0.243677555885539	0.611388064784151	0.0319556311743812	0.165465772501619	0.383709234649069	0.00885331860782594	0.0584463891316524	0.400270123206103	0.0221981018089465	0.141498242979335	0.399785350494516	0.0229609265451043	0.151655926393351	0.401637392539898	0.0303828219765775	0.156325355168646
ENSG00000100593.17	-2.90671081871485	3.69056853602914e-08	2.63264711615727e-06	-2.90671081871485	2.96175946754987e-13	1.85022340702117e-11	-2.90671081871485	7.69197981752733e-13	4.83518767041651e-11	-2.90671081871485	7.19356178559717e-13	4.21922380841345e-11	-2.90671081871485	3.69056846194482e-08	2.63264706330962e-06	-2.90671081871485	3.69056848495303e-08	2.63339516792882e-06	-2.90671081871485	0.0319556311743812	0.243677555885539	-2.72029691542126	0.0319556311743812	0.165465772501619	-3.09683770280389	9.22642134007285e-09	5.30612738081284e-07	-3.05852089153936	0.000214201102698663	0.0118743871131193	-2.78845834841256	0.000718609395021781	0.025681470443748	-3.10596947934312	0.0303828219765775	0.156325355168646
ENSG00000100626.16	-1.57234047007063	6.32210434333441e-08	4.32010463461184e-06	-1.57234047007063	1.55899867122669e-13	1.02230611624073e-11	-1.57234047007063	4.18062024878382e-13	2.7593400085801e-11	-1.57234047007063	2.92841384188342e-13	1.87374115973844e-11	-1.57234047007063	6.32210419571066e-08	4.32010453373562e-06	-1.57234047007063	6.32210419345065e-08	4.32133212523855e-06	-1.57234047007063	0.0319556311743812	0.243677555885539	-1.36826994400159	0.0319556311743812	0.165465772501619	-1.64522621117815	1.5805260858336e-08	8.70721539130919e-07	-1.63189650839101	0.000233638046773943	0.0123986662962624	-1.66504629680807	0.000192026285117655	0.0114570258982203	-1.63747573784224	0.0303828219765775	0.156325355168646
ENSG00000100632.10	0.669677363083374	0.0585963635593323	0.339473039251307	0.669677363083374	9.60545655934068e-05	0.000701812573284111	0.669677363083374	0.000255314679056779	0.00183169203001298	0.669677363083374	2.38657359026379e-05	0.00017515641765179	0.669677363083374	0.0573213168618155	0.332085473098104	0.669677363083374	0.0573213168618153	0.332179837902204	0.669677363083374	0.0319556311743812	0.243677555885539	0.774151826775453	0.0319556311743812	0.165465772501619	0.61080655673722	0.0179590473353869	0.0883319453309132	0.623817596801866	0.0211779835891399	0.138869975593363	0.664140856167991	0.0146490908898331	0.12854318599259	0.624749344562502	0.0303828219765775	0.156325355168646
ENSG00000100644.16	0.829292885750913	0.0460855299879186	0.298954213731153	0.829292885750913	6.14407242347034e-05	0.000487531338675597	0.829292885750913	0.000165117686169406	0.00128618361359328	0.829292885750913	1.49779416303502e-05	0.000119090242006142	0.829292885750913	0.0452951763367191	0.293827234516075	0.829292885750913	0.0452951763367192	0.293910727928678	0.829292885750913	0.0319556311743812	0.243677555885539	0.912341132493047	0.0319556311743812	0.165465772501619	0.769201545946788	0.0146002208791998	0.078453143947796	0.781396437590709	0.0192971501639386	0.133850610381789	0.849630931323188	0.0115213824969797	0.117019035391994	0.78181952393037	0.0303828219765775	0.156325355168646
ENSG00000100664.10	0.38540692856126	0.102648557353528	0.434014600517247	0.38540692856126	0.000325359892238836	0.00187090798600845	0.38540692856126	0.000832109648041504	0.00466303737762924	0.38540692856126	8.77775824978361e-05	0.000503374159272626	0.38540692856126	0.098764450033747	0.417572246274249	0.38540692856126	0.0987644500337471	0.408831241962603	0.38540692856126	0.0329578499630176	0.248360100631377	0.537695672222431	0.0319556311743812	0.165465772501619	0.324474767745562	0.025662139338382	0.107596666422078	0.334729291567986	0.0329578499630176	0.164401629839841	0.333322327609085	0.0293613107019938	0.166507761787053	0.334838566122309	0.0303828219765775	0.156325355168646
ENSG00000100731.15	0.286189274067227	0.0680638146954245	0.347982432758811	0.286189274067227	0.000784333439975504	0.00383856480435035	0.286189274067227	0.00189310828326187	0.00901360235590037	0.286189274067227	0.000253086841729835	0.00120775580222235	0.286189274067227	0.0663461821631556	0.339200880478216	0.286189274067227	0.0663461821631556	0.357018525724334	0.286189274067227	0.0686247380107197	0.332952974057065	0.453941051046933	0.0319556311743812	0.165465772501619	0.219632103629891	0.0170159536738561	0.0857316607255049	0.229793725202722	0.0686247380107197	0.217501183671057	0.227469227279338	0.0638157599414795	0.227064042044125	0.229841526232646	0.0303828219765775	0.156325355168646
ENSG00000100749.7	0.626995702254111	0.0761296958414408	0.369450362604464	0.626995702254111	0.000159112792830982	0.00105091491858046	0.626995702254111	0.000416839618674583	0.00270146351212822	0.626995702254111	4.0708556012016e-05	0.000269877915288452	0.626995702254111	0.073983742358168	0.359036249113472	0.626995702254111	0.0739837423581679	0.359055749620144	0.626995702254111	0.0319556311743812	0.243677555885539	0.737463204545834	0.0319556311743812	0.165465772501619	0.566559427140567	0.0212994592205754	0.0975728456167534	0.58077800564793	0.0254109095899181	0.148731168770417	0.616826261793599	0.0190324239603602	0.141993580525174	0.582924974723127	0.0303828219765775	0.156325355168646
ENSG00000100764.13	0.655638652154566	0.0497023707161973	0.312340939783484	0.655638652154566	5.47717950254643e-05	0.000441414676321633	0.655638652154566	0.000147751707961058	0.00117642142011899	0.655638652154566	1.32194722029754e-05	0.000107151307318935	0.655638652154566	0.048783648572811	0.306567482028246	0.655638652154566	0.0487836485728111	0.306654595686412	0.655638652154566	0.0319556311743812	0.243677555885539	0.767420464516949	0.0319556311743812	0.165465772501619	0.597190249608201	0.0133258036201504	0.0741566377985683	0.610359821075831	0.0170709684341535	0.127683136208288	0.641196180056236	0.0124255926790493	0.12098729246222	0.611020959089197	0.0303828219765775	0.156325355168646
ENSG00000100796.17	0.584718839191363	0.0741793780861013	0.363916721256512	0.584718839191363	0.00015026976249157	0.00100377919487805	0.584718839191363	0.000394414735855803	0.00258869907893425	0.584718839191363	3.8279600509414e-05	0.00025678924070453	0.584718839191363	0.0721413033844421	0.353918127547048	0.584718839191363	0.072141303384442	0.358453083238428	0.584718839191363	0.0319556311743812	0.243677555885539	0.701393268374687	0.0319556311743812	0.165465772501619	0.525998199710679	0.0214963054141797	0.0979566644051024	0.539008032697657	0.0240962098941079	0.145268832105168	0.56560659698052	0.0185448445215253	0.139987727354945	0.539980158249623	0.0303828219765775	0.156325355168646
ENSG00000100815.12	0.71303515281321	0.123826520701521	0.438181106773579	0.71303515281321	0.00184805002992423	0.00770872706081589	0.71303515281321	0.00433832067610954	0.0173672613722725	0.71303515281321	0.000617055192602399	0.00251187977478304	0.71303515281321	0.132649729018363	0.449294037251	0.71303515281321	0.114552497037767	0.408831241962603	0.71303515281321	0.0755940349132124	0.348536569315269	0.768798033342907	0.0319556311743812	0.165465772501619	0.643833160676318	0.0755940349132124	0.196317028301609	0.6573791088603	0.0743345399148262	0.224785493391706	0.776910130558625	0.0394984506716347	0.186091183724202	0.659496741897983	0.0303828219765775	0.156325355168646
ENSG00000100867.14	0.506987182950576	0.0678824647574648	0.347307546245183	0.506987182950576	0.000166778985978866	0.00109059717836598	0.506987182950576	0.000452206063198676	0.00287230367013262	0.506987182950576	4.50483585475301e-05	0.000293397930515453	0.506987182950576	0.066173921202318	0.338566112475635	0.506987182950576	0.0737427927101071	0.358453083238428	0.506987182950576	0.0361072539557289	0.261437104044427	0.707978307303018	0.0159716151903652	0.165465772501619	0.417679307611566	0.0248838327138811	0.105877970682484	0.423493317331084	0.0361072539557289	0.169735435299121	0.458230815195939	0.0255192541189495	0.158672050217642	0.422922519968365	0.0303828219765775	0.156325355168646
ENSG00000100889.11	-1.33061053379859	0.00225827093993306	0.0394578299711855	-1.33061053379859	2.41327832513892e-06	3.30028314995519e-05	-1.33061053379859	6.55259257664948e-06	9.00437916795143e-05	-1.33061053379859	7.3336026257043e-07	9.73893204036141e-06	-1.33061053379859	0.00225635923926104	0.0394244128266025	-1.33061053379859	0.00225635923926105	0.0394356155960525	-1.33061053379859	0.0319556311743812	0.243677555885539	-1.11344022958081	0.0319556311743812	0.165465772501619	-1.51053991487276	0.000564567734983266	0.00845637152740629	-1.5030493437064	0.0061275510817374	0.0839588147738648	-1.23642707720957	0.0204324095422231	0.146091036540722	-1.50483104471819	0.0303828219765775	0.156325355168646
ENSG00000100902.10	0.587783493597086	0.0172018205646241	0.164054399829285	0.587783493597086	8.88551334214523e-06	9.89126060781187e-05	0.587783493597086	2.48048061987704e-05	0.000273435444532479	0.587783493597086	2.06102171081607e-06	2.29891565894777e-05	0.587783493597086	0.0170911748650703	0.162999167694652	0.587783493597086	0.01709117486507	0.163045485241709	0.587783493597086	0.0319556311743812	0.243677555885539	0.727604159431325	0.0319556311743812	0.165465772501619	0.529802060918868	0.00430045514115602	0.0362229826164764	0.541187895535613	0.00883473060906328	0.0989720201464804	0.54295675422322	0.00854776476298923	0.103823347628615	0.541741147582127	0.0303828219765775	0.156325355168646
ENSG00000100934.14	0.78385772751236	0.0522067689031899	0.320170178736815	0.78385772751236	9.4256880718333e-05	0.000691293517321154	0.78385772751236	0.000250391492566281	0.00180372398175048	0.78385772751236	2.35224266224789e-05	0.000172997575107503	0.78385772751236	0.0511935531146922	0.313956396751881	0.78385772751236	0.0511935531146922	0.314045610030617	0.78385772751236	0.0319556311743812	0.243677555885539	0.866009579183105	0.0319556311743812	0.165465772501619	0.722100595772933	0.0184284176904964	0.0897384465816897	0.735319195571237	0.0226398127050509	0.142700381236802	0.80731516892291	0.0130516922257975	0.123395161817846	0.735885556216894	0.0303828219765775	0.156325355168646
ENSG00000100979.14	-0.948871580146132	0.00366871833062372	0.0565046013823666	-0.948871580146132	1.52887462761664e-06	2.2356085707843e-05	-0.948871580146132	4.30699021340018e-06	6.30538219785792e-05	-0.948871580146132	3.87154873656095e-07	5.6350516774614e-06	-0.948871580146132	0.00366367410578827	0.0564269087767088	-0.948871580146132	0.00366367410578835	0.0564429429444856	-0.948871580146132	0.0319556311743812	0.243677555885539	-0.737860901563834	0.0319556311743812	0.165465772501619	-1.03577475777163	0.000917179582655931	0.0121602154203598	-1.02513639460821	0.00651152072244548	0.0867148985994773	-1.01915727203347	0.00696837222401979	0.0937053475444463	-1.03378293690018	0.0303828219765775	0.156325355168646
ENSG00000100983.9	-0.55592824514229	0.0036244327279407	0.0560658586450315	-0.55592824514229	1.68481507586375e-06	2.42831879364253e-05	-0.55592824514229	4.73078717411361e-06	6.83907980181065e-05	-0.55592824514229	4.3178952686204e-07	6.17422596709903e-06	-0.55592824514229	0.00361950951081746	0.0559897020666013	-0.55592824514229	0.00361950951081723	0.0560056119985134	-0.55592824514229	0.0319556311743812	0.243677555885539	-0.353758052063996	0.0319556311743812	0.165465772501619	-0.648317458701137	0.000906108181985176	0.012069389344236	-0.640698478722598	0.00594149772522486	0.0822348449898259	-0.601851693066072	0.0086510371094952	0.104410602736942	-0.641086611680895	0.0303828219765775	0.156325355168646
ENSG00000101003.9	0.863359085121252	0.0910397805448224	0.406235199958564	0.863359085121252	0.000492240261515462	0.00263530758668838	0.863359085121252	0.00123364355913032	0.00639405781899179	0.863359085121252	0.000140459892812172	0.000744804278435213	0.863359085121252	0.0879785815708173	0.392575602254397	0.863359085121252	0.0879785815708173	0.392604187905606	0.863359085121252	0.0466164727593177	0.302968962682225	0.906780556637356	0.0319556311743812	0.165465772501619	0.789003198349313	0.0391572830427689	0.136469287311731	0.803238855304099	0.0466164727593177	0.186616095744797	0.948096601744846	0.0227599451362056	0.151255742017187	0.80624149239144	0.0303828219765775	0.156325355168646
ENSG00000101040.19	0.150479127362646	0.123826520701521	0.438181106773579	0.150479127362646	0.109004615257206	0.212779185648139	0.150479127362646	0.155625693895855	0.29979663268646	0.150479127362646	0.105896129137783	0.182217974634853	0.150479127362646	0.132649729018363	0.449294037251	0.150479127362646	0.114552497037767	0.408831241962603	0.150479127362646	0.445415291174025	0.682605884245866	0.321063823560948	0.0319556311743812	0.165465772501619	0.0822482830528794	0.352088551568999	0.511859547770021	0.092591068762729	0.438512438150489	0.607093681579475	0.0915991691737133	0.445415291174025	0.616125244933302	0.0926269840090973	0.0303828219765775	0.156325355168646
ENSG00000101052.12	0.312335954504251	0.123826520701521	0.438181106773579	0.312335954504251	0.00553128291727136	0.0186719486487905	0.312335954504251	0.0121192612315513	0.0389427835800388	0.312335954504251	0.00216182633442656	0.00699740023432761	0.312335954504251	0.132649729018363	0.449294037251	0.312335954504251	0.114552497037767	0.408831241962603	0.312335954504251	0.112351142629224	0.400996344931721	0.476838640487154	0.0319556311743812	0.165465772501619	0.247033505525697	0.0835955705123745	0.208062925398654	0.259447225659416	0.0992158703324651	0.257320591331676	0.252647431173724	0.112351142629224	0.286659638013027	0.259967932128337	0.0303828219765775	0.156325355168646
ENSG00000101098.12	-1.68843286637046	3.3510425296382e-07	1.998792740489e-05	-1.68843286637046	7.84971184981371e-13	4.5786371742767e-11	-1.68843286637046	2.1623188502837e-12	1.26862045657895e-10	-1.68843286637046	9.42864352938648e-13	5.40994043812488e-11	-1.68843286637046	3.35104210713588e-07	1.9987924884795e-05	-1.68843286637046	3.35104210853249e-07	1.99936046255127e-05	-1.68843286637046	0.0319556311743812	0.243677555885539	-1.48663581246445	0.0319556311743812	0.165465772501619	-1.77658671665652	8.37760632409549e-08	4.02858735748807e-06	-1.76283484320266	0.000231171929309202	0.0122986960174802	-1.74821588390195	0.000211005278804982	0.0122772520485951	-1.77563698484355	0.0303828219765775	0.156325355168646
ENSG00000101115.12	-1.04978734422411	4.99002573851837e-09	4.23150174573555e-07	-1.04978734422411	6.7856874614253e-15	5.59415425773503e-13	-1.04978734422411	1.76222249214847e-14	1.45390239283858e-12	-1.04978734422411	2.57080500082133e-14	2.04069727790761e-12	-1.04978734422411	4.99002572595941e-09	4.23150173508566e-07	-1.04978734422411	4.99002572918074e-09	4.23270415365568e-07	-1.04978734422411	0.0319556311743812	0.243677555885539	-0.869501509179106	0.0319556311743812	0.165465772501619	-1.12495116272474	1.24750643462959e-09	8.52863535610423e-08	-1.11676394627409	0.000128384931088013	0.00909938969634203	-1.1041484601219	0.000150912253873319	0.0100475668334597	-1.11929767846483	0.0303828219765775	0.156325355168646
ENSG00000101138.11	0.305835945626968	0.123826520701521	0.438181106773579	0.305835945626968	0.0026609074063593	0.010369143597833	0.305835945626968	0.0061293383404283	0.0227278362163248	0.305835945626968	0.000925021288140916	0.00349994799024695	0.305835945626968	0.132649729018363	0.449294037251	0.305835945626968	0.114552497037767	0.408831241962603	0.305835945626968	0.0841673978945969	0.352758790874475	0.463484698969107	0.0319556311743812	0.165465772501619	0.241972691106777	0.0532063353394222	0.161772324886464	0.254322499187593	0.0794343929147872	0.232300201001184	0.251308663226429	0.0841673978945969	0.252854070808404	0.254652372364827	0.0303828219765775	0.156325355168646
ENSG00000101144.12	-2.98198137975827	2.56694606301112e-08	1.91523201839151e-06	-2.98198137975827	2.38753169701454e-14	1.80690794919219e-12	-2.98198137975827	7.03042216522327e-14	5.32220596959429e-12	-2.98198137975827	3.72789728682546e-14	2.87279383982918e-12	-2.98198137975827	2.56694605571539e-08	1.91523201294807e-06	-2.98198137975827	2.56694603830158e-08	1.91577622879744e-06	-2.98198137975827	0.0159716151903652	0.243677555885539	-2.87247856738897	0.0159716151903652	0.165465772501619	-3.02319143990647	6.4173651575278e-09	3.86016986136381e-07	-3.00885900745037	0.000164402361957548	0.0102127714320746	-3.02925742814283	0.000186369724976525	0.011238713994036	-2.98687245967073	0.0303828219765775	0.156325355168646
ENSG00000101160.13	-0.647863577098302	0.0402201556185165	0.278259693933478	-0.647863577098302	0.000141076330485021	0.000956591752791014	-0.647863577098302	0.000365484795028132	0.00243437538813913	-0.647863577098302	3.84699512412149e-05	0.000257788962379642	-0.647863577098302	0.0396175889631611	0.274090888255946	-0.647863577098302	0.0396175889631612	0.274168773424288	-0.647863577098302	0.0441012065054981	0.294517737200859	-0.431397796527936	0.0319556311743812	0.165465772501619	-0.772845567435156	0.0100550389046291	0.0628366105996701	-0.766142008184283	0.0200553111248006	0.13593973885331	-0.648131435247967	0.0441012065054981	0.194784939900173	-0.766666810646544	0.0303828219765775	0.156325355168646
ENSG00000101213.6	-1.54599355720011	0.0702687090489516	0.353556924981471	-1.54599355720011	0.000637951661208871	0.00324899887275092	-1.54599355720011	0.00155991098486609	0.00773038008243937	-1.54599355720011	0.000198336306223214	0.00099027455802865	-1.54599355720011	0.0684386648350218	0.344343774708255	-1.54599355720011	0.0684386648350219	0.358453083238428	-1.54599355720011	0.0715820094356649	0.340208716393101	-1.35940399677796	0.0319556311743812	0.165465772501619	-1.58042951522623	0.0715820094356649	NA	-1.47828578736124	0.0457020052203563	0.185686303869861	-1.80189068564535	0.0175671772622379	0.137909303967399	-1.60038818202527	0.0303828219765775	0.156325355168646
ENSG00000101290.13	-0.183688507404993	0.0678824647574648	0.347307546245183	-0.183688507404993	0.00133636763651243	0.00594050581999158	-0.183688507404993	0.00321931769695581	0.0137197758428982	-0.183688507404993	0.000500064975605367	0.00211034111313055	-0.183688507404993	0.066173921202318	0.338566112475635	-0.183688507404993	0.0737427927101071	0.358453083238428	-0.183688507404993	0.0882479601351754	0.356623096316599	-0.00265269041201532	0.0159716151903652	0.165465772501619	-0.254414725952997	0.0398653140772616	0.137960406899212	-0.246153493770372	0.0874959974923636	0.242435994588969	-0.247825484499625	0.0882479601351754	0.257770846278715	-0.246230367034814	0.0303828219765775	0.156325355168646
ENSG00000101310.14	-0.246873038259243	0.0132802447887905	0.139300729615158	-0.246873038259243	6.03363107322848e-05	0.000480392609770812	-0.246873038259243	0.00015662337874741	0.00123388376819248	-0.246873038259243	1.75715462488741e-05	0.000135707095480972	-0.246873038259243	0.0132142542147361	0.138608533404944	-0.246873038259243	0.0132142542147361	0.138647920153721	-0.246873038259243	0.0319556311743812	0.243677555885539	-0.0632403354699502	0.0319556311743812	0.165465772501619	-0.321566650543806	0.00332006119719764	0.030649350195171	-0.313518332412369	0.0301321442326937	0.158436589296414	-0.305976510280042	0.0317459693653022	0.171397397485825	-0.313628577617674	0.0303828219765775	0.156325355168646
ENSG00000101347.8	0.599982872436076	0.000173393192106722	0.00484400189159724	0.599982872436076	1.08187801193551e-08	2.77905769124311e-07	0.599982872436076	3.33117678460522e-08	8.52821634759356e-07	0.599982872436076	3.17410700037995e-09	8.15343908917551e-08	0.599982872436076	0.000173381917982773	0.00484368685715567	0.599982872436076	0.000173381917982887	0.00484506323040731	0.599982872436076	0.0159716151903652	0.243677555885539	0.753105588808792	0.0159716151903652	0.165465772501619	0.536401852561873	4.33482980266805e-05	0.00100284383100855	0.549316587969514	0.00265807146927881	0.0535697781513719	0.549555035740395	0.00270503585980009	0.0566604561716683	0.549627758944505	0.0303828219765775	0.156325355168646
ENSG00000101350.7	0.385155847077629	0.123826520701521	0.438181106773579	0.385155847077629	0.00313190178658968	0.0118195006655659	0.385155847077629	0.00715382051250692	0.0256473572946372	0.385155847077629	0.00110722124102781	0.00403781977621801	0.385155847077629	0.132649729018363	0.449294037251	0.385155847077629	0.114552497037767	0.408831241962603	0.385155847077629	0.0869511536331082	0.353071847877515	0.516204856408225	0.0319556311743812	0.165465772501619	0.325804484014332	0.0869511536331082	0.21291275723481	0.339043802073679	0.075849349301726	0.227174061428596	0.351101683756397	0.0667088590918777	0.23065849974796	0.339637749822638	0.0303828219765775	0.156325355168646
ENSG00000101367.8	0.6473780138235	0.116023802081007	0.438181106773579	0.6473780138235	0.000683507342777295	0.00343707014592584	0.6473780138235	0.00169278548745185	0.00826666411109144	0.6473780138235	0.000199652964273502	0.000995906529798013	0.6473780138235	0.111072639290793	0.443010725089743	0.6473780138235	0.111072639290793	0.408831241962603	0.6473780138235	0.0478270678192922	0.308168610620798	0.736954581152831	0.0319556311743812	0.165465772501619	0.587816337312073	0.0478270678192922	0.152536123306082	0.60030022052184	0.0451747638898013	0.184695351938926	0.65957725478434	0.0290059505202517	0.165890788231312	0.601002022136216	0.0303828219765775	0.156325355168646
ENSG00000101384.11	-0.778486470636677	5.1549299300971e-05	0.00170873383789639	-0.778486470636677	7.9295008517201e-10	2.6304339171805e-08	-0.778486470636677	2.47799382369824e-09	8.19056456186706e-08	-0.778486470636677	2.58290400445843e-10	8.81066527530528e-09	-0.778486470636677	5.15483028108443e-05	0.00170870080667343	-0.778486470636677	5.15483028106855e-05	0.00170918634798193	-0.778486470636677	0.0159716151903652	0.243677555885539	-0.645622867205375	0.0159716151903652	0.165465772501619	-0.83828808793902	1.28873248252427e-05	0.000348777313990632	-0.824451882495815	0.00103560933216121	0.0309730461106393	-0.814280630889584	0.00126611125934614	0.036333608571535	-0.82423485354705	0.0303828219765775	0.156325355168646
ENSG00000101445.9	-2.85151610323027	1.69246099071013e-05	0.000654408208606209	-2.85151610323027	6.56928571066555e-11	2.73270750597442e-09	-2.85151610323027	1.88950814630082e-10	7.90263397188508e-09	-2.85151610323027	3.41397367712415e-11	1.4274466176728e-09	-2.85151610323027	1.69245024916886e-05	0.000654404048320571	-2.85151610323027	1.69245024914966e-05	0.000654590002579006	-2.85151610323027	0.0319556311743812	0.243677555885539	-2.73612635467899	0.0319556311743812	0.165465772501619	-3.03145504966025	4.23115247677533e-06	0.000132138217486432	-2.94466808776657	0.000162120096602262	0.0101606485469922	-2.71858442050922	0.000749459432773685	0.0264539776753716	-3.06595805402667	0.0303828219765775	0.156325355168646
ENSG00000101457.12	0.330150190801015	0.0678824647574648	0.347307546245183	0.330150190801015	0.00202713617367099	0.00830031711737548	0.330150190801015	0.00476335584575448	0.018693206766663	0.330150190801015	0.000802667325983668	0.00311321098239257	0.330150190801015	0.066173921202318	0.338566112475635	0.330150190801015	0.0737427927101071	0.358453083238428	0.330150190801015	0.101424777066459	0.384300925119772	0.503593274776877	0.0159716151903652	0.165465772501619	0.263170844548712	0.0568729368011601	0.167652697592946	0.271772041820188	0.0910938919783888	0.247061745033362	0.267156269239816	0.101424777066459	0.273517966856573	0.271428625619534	0.0303828219765775	0.156325355168646
ENSG00000101608.12	0.409444298748511	0.0159391510511079	0.157121930179338	0.409444298748511	2.12675437542878e-05	0.000205709659354918	0.409444298748511	5.79386847156709e-05	0.000555228203212199	0.409444298748511	5.26296440577203e-06	5.06968491915495e-05	0.409444298748511	0.015844132688238	0.156185276242832	0.409444298748511	0.015844132688238	0.156229657566888	0.409444298748511	0.0319556311743812	0.243677555885539	0.567281258643951	0.0319556311743812	0.165465772501619	0.346152402764244	0.00398478776277697	0.0346086949417104	0.356819606081296	0.0162287868640868	0.125836884049428	0.355244295907784	0.014101617366414	0.126525174339859	0.356924976292201	0.0303828219765775	0.156325355168646
ENSG00000101638.13	2.37871875776056	0.0186933110543827	0.172100761827474	2.37871875776056	1.03323016144155e-05	0.000112864225860519	2.37871875776056	3.01859353995633e-05	0.000322977275366858	2.37871875776056	2.39505239873921e-06	2.62709254022745e-05	2.37871875776056	0.0185626788848524	0.170897818190176	2.37871875776056	0.0185626788848526	0.170946380203395	2.37871875776056	0.0214227848636932	0.243677555885539	2.45949315645027	0.0159716151903652	0.165465772501619	1.98419591494875	0.00814250677305914	0.0555328096144975	2.03105455463975	0.0214227848636932	0.139174114625798	2.85982968002427	0.00467332776359568	0.0771738512079002	1.95700408746451	0.0303828219765775	0.156325355168646
ENSG00000101670.11	2.17907229239421	3.57407153050708e-05	0.00124944570143472	2.17907229239421	2.76778703976539e-10	1.01637953642863e-08	2.17907229239421	8.69102614738787e-10	3.16488212515481e-08	2.17907229239421	9.44701489878608e-11	3.54935444106527e-09	2.17907229239421	3.57402362833881e-05	0.00124942895550288	2.17907229239421	3.57402362834003e-05	0.00124978399096308	2.17907229239421	0.0159716151903652	0.243677555885539	2.37848785532942	0.0159716151903652	0.165465772501619	2.0058492060903	8.9351788262677e-06	0.00025435376113638	2.0148104869287	0.00128892186834894	0.0355395806545666	2.28008049604028	0.000457625454863196	0.0197492442244958	1.98250686571709	0.0303828219765775	0.156325355168646
ENSG00000101680.14	-1.32256739060663	4.09107318516374e-18	1.39327435975375e-15	-1.32256739060663	4.95643268307299e-26	1.58568297125888e-23	-1.32256739060663	1.00787289063542e-25	3.22534595804706e-23	-1.32256739060663	2.31681600535189e-22	6.79438471569516e-20	-1.32256739060663	0	0	-1.32256739060663	4.09107318516371e-18	1.39367027006198e-15	-1.32256739060663	0.0319556311743812	0.243677555885539	-1.1394432308733	0.0319556311743812	0.165465772501619	-1.39522482270815	1.02276829629094e-18	2.80815882383235e-16	-1.38406335770256	7.69810955913547e-06	0.00203558117078765	-1.3882314860285	5.19735525433896e-06	0.00173995718220197	-1.38415955306481	0.0303828219765775	0.156325355168646
ENSG00000101752.11	0.788019803128315	0.0576387664263289	0.336385448615792	0.788019803128315	0.000107619591117169	0.000767957981223058	0.788019803128315	0.000284961193961017	0.00199029939737124	0.788019803128315	2.69976948406049e-05	0.000192781983956501	0.788019803128315	0.0564048561071584	0.329184227944348	0.788019803128315	0.0564048561071583	0.329277768335901	0.788019803128315	0.0319556311743812	0.243677555885539	0.873121098660435	0.0319556311743812	0.165465772501619	0.728206417893252	0.019041502453104	0.0914250237658423	0.740790524082962	0.0233110603057602	0.144525784071999	0.805309442291669	0.0144096916065822	0.127715944784987	0.741462703990917	0.0303828219765775	0.156325355168646
ENSG00000101782.14	0.626064739118896	0.0567604096562074	0.333564166404347	0.626064739118896	7.21731982476936e-05	0.00055532043539642	0.626064739118896	0.000193352105916459	0.00145901744518097	0.626064739118896	1.76456515032508e-05	0.000136130044388433	0.626064739118896	0.0555636442913282	0.326531129755468	0.626064739118896	0.0555636442913283	0.326623916247466	0.626064739118896	0.0319556311743812	0.243677555885539	0.742895890277375	0.0319556311743812	0.165465772501619	0.565672291462014	0.0141901024140519	0.077150467388823	0.57983352117744	0.0190325744904723	0.133108280070617	0.608915366927943	0.0145959811862738	0.128365377873129	0.581529580408411	0.0303828219765775	0.156325355168646
ENSG00000101843.18	0.95740393457188	0.0661909106529731	0.347307546245183	0.95740393457188	0.000239567940484692	0.00145777436983697	0.95740393457188	0.000616569911845466	0.00366111136015971	0.95740393457188	6.4427402250928e-05	0.000390018520220282	0.95740393457188	0.0645659968044276	0.338566112475635	0.95740393457188	0.0645659968044276	0.351788243975771	0.95740393457188	0.037183226623123	0.265963357095949	0.994394899300293	0.0319556311743812	0.165465772501619	0.881182082190708	0.0276585575856161	0.11180993250533	0.894406291471762	0.037183226623123	0.17143569733835	1.05260843638762	0.0165477276632433	0.135148316820826	0.897857220192516	0.0303828219765775	0.156325355168646
ENSG00000101844.17	0.82436497087917	0.00965880641603066	0.110960662390907	0.82436497087917	3.21368905415196e-06	4.23312815835425e-05	0.82436497087917	9.08827249863024e-06	0.000119448290879632	0.82436497087917	7.49009470909605e-07	9.91557051928295e-06	0.82436497087917	0.0096238779974267	0.110559403653789	0.82436497087917	0.00962387799742657	0.110590820012865	0.82436497087917	0.0319556311743812	0.243677555885539	0.942242751126736	0.0319556311743812	0.165465772501619	0.764957233611128	0.00241470160400767	0.024308376939694	0.778900493885337	0.00692933304868801	0.0898360782140947	0.804356267867396	0.00589657779387023	0.0867281473428504	0.782584955050572	0.0303828219765775	0.156325355168646
ENSG00000101846.6	0.482910784045836	0.0844084602242205	0.391280930325887	0.482910784045836	0.000279186069801154	0.00165265317181143	0.482910784045836	0.000717201446710809	0.00414106040373638	0.482910784045836	7.47559808615457e-05	0.000441407308694502	0.482910784045836	0.0817740533986175	0.379068965425205	0.482910784045836	0.0817740533986177	0.379093455187051	0.482910784045836	0.0319556311743812	0.243677555885539	0.622326285624588	0.0319556311743812	0.165465772501619	0.418769077309216	0.0211021150560551	0.0970606064845248	0.437131858621428	0.0318000924510057	0.161882321681777	0.4438085349574	0.0306266432331697	0.168942585056166	0.439363206552674	0.0303828219765775	0.156325355168646
ENSG00000101882.9	0.949126283207917	0.118043820874463	0.438181106773579	0.949126283207917	0.00109348544983778	0.00502698568981597	0.949126283207917	0.00263590766779132	0.0117181658285457	0.949126283207917	0.00034378584363647	0.00155415863970188	0.949126283207917	0.112920487494136	0.447520839513066	0.949126283207917	0.112920487494136	0.408831241962603	0.949126283207917	0.068048666160108	0.331299881478137	0.961860401989883	0.0319556311743812	0.165465772501619	0.859453554067678	0.0565012909601722	0.167315564253478	0.870118962028515	0.068048666160108	0.216519415180422	1.09276731453819	0.0295109552186156	0.166812781268432	0.882845958706956	0.0303828219765775	0.156325355168646
ENSG00000101928.12	0.92725823218955	0.092141582799951	0.409335055926986	0.92725823218955	0.000470671784622305	0.00254435092992831	0.92725823218955	0.00118217851945022	0.00617580818929211	0.92725823218955	0.000133516507753651	0.000714264266840219	0.92725823218955	0.0890064175398712	0.395407217831765	0.92725823218955	0.0890064175398714	0.395436378809344	0.92725823218955	0.0466550484629323	0.302968962682225	0.966121791933137	0.0319556311743812	0.165465772501619	0.850832408322059	0.0365556572766254	0.131118195073745	0.862308426506604	0.0466550484629323	0.186655437667908	1.0225923582286	0.0230353956999877	0.151898405425988	0.871636295069708	0.0303828219765775	0.156325355168646
ENSG00000101935.9	0.846076510324338	0.00224200823677547	0.0392212128579239	0.846076510324338	2.68410389729356e-07	4.92396644581699e-06	0.846076510324338	7.7366817747734e-07	1.41600048323214e-05	0.846076510324338	6.754807577148e-08	1.23594247826239e-06	0.846076510324338	0.00224012396568174	0.0391882498221789	0.846076510324338	0.00224012396568166	0.0391993854839787	0.846076510324338	0.0319556311743812	0.243677555885539	0.971477171028685	0.0319556311743812	0.165465772501619	0.786375958746629	0.000560502059193868	0.00840654321908125	0.801369171998017	0.00337134893576973	0.0616504423137597	0.817282936449677	0.00297592125885736	0.0602340721444601	0.804024214138408	0.0303828219765775	0.156325355168646
ENSG00000102024.17	0.974109563070024	0.00514400168626391	0.0717467361268881	0.974109563070024	6.8491659720882e-07	1.10990130084914e-05	0.974109563070024	1.97017102752899e-06	3.18865764539769e-05	0.974109563070024	1.62223927719075e-07	2.64915563324692e-06	0.974109563070024	0.00513408740815835	0.071608443842861	0.974109563070024	0.00513408740815825	0.0716287919680346	0.974109563070024	0.0319556311743812	0.243677555885539	1.06950696666046	0.0319556311743812	0.165465772501619	0.915219212237735	0.00128600042156598	0.015527228124936	0.927627924145831	0.00453989533992675	0.0712206579659837	0.978924806204611	0.00282069575914297	0.058537095260835	0.928430498904777	0.0303828219765775	0.156325355168646
ENSG00000102038.15	0.709037572711113	0.0127760485936615	0.135780500050316	0.709037572711113	4.73737153170962e-06	5.87717978214152e-05	0.709037572711113	1.33474144940051e-05	0.000164956548582728	0.709037572711113	1.09483567284957e-06	1.36733932836227e-05	0.709037572711113	0.0127149685455501	0.135131286242723	0.709037572711113	0.01271496854555	0.135169684903269	0.709037572711113	0.0319556311743812	0.243677555885539	0.837536720011047	0.0319556311743812	0.165465772501619	0.652114520326096	0.00319401214841539	0.0298286517842072	0.664836466178883	0.00730279401125005	0.0919829289754894	0.673554799860688	0.00665513279404271	0.0921120968171533	0.665406902777021	0.0303828219765775	0.156325355168646
ENSG00000102048.15	1.48202808743872	0.0177022635538984	0.166718686414168	1.48202808743872	1.89663816560686e-06	2.67518469384027e-05	1.48202808743872	5.79712741785298e-06	8.09795821378789e-05	1.48202808743872	3.85653999809595e-07	5.62179893755706e-06	1.48202808743872	0.0175850960797467	0.165615211295206	1.48202808743872	0.0175850960797468	0.165662272212459	1.48202808743872	0.0159716151903652	0.243677555885539	1.68439517921319	0.0159716151903652	0.165465772501619	1.40951144008276	0.00442556588847459	0.0368393193738401	1.40590925936539	0.00477326006872536	0.0729089859851347	1.40777165757504	0.00531511678370044	0.0821891648699023	1.35265406876561	0.0303828219765775	0.156325355168646
ENSG00000102054.17	0.300573632421125	0.0374454083356332	0.268020270171829	0.300573632421125	0.000335145723713391	0.00191673942475847	0.300573632421125	0.000831366687642232	0.00466134744085256	0.300573632421125	0.000103745689250335	0.000580135124078609	0.300573632421125	0.0369228727038177	0.264280154963088	0.300573632421125	0.0369228727038176	0.264355252331299	0.300573632421125	0.0544545190392845	0.308371404407069	0.468505804354168	0.0319556311743812	0.165465772501619	0.233852139333997	0.00936135208390831	0.0603401349959754	0.243969067466319	0.0544545190392845	0.197991719164869	0.242015267735729	0.0505349320174763	0.205441831472195	0.244010534789524	0.0303828219765775	0.156325355168646
ENSG00000102189.16	0.767365653239123	0.123826520701521	0.438181106773579	0.767365653239123	0.00135474748430961	0.00600577222993858	0.767365653239123	0.00323665819893451	0.0137742207978432	0.767365653239123	0.000433399665347701	0.00188026174929458	0.767365653239123	0.131736043825674	0.449294037251	0.767365653239123	0.114552497037767	0.408831241962603	0.767365653239123	0.0669571472887008	0.328867216794817	0.817373642745964	0.0319556311743812	0.165465772501619	0.695950062085563	0.0641581043810193	0.179514038605866	0.70925278805323	0.0669571472887008	0.214992352212165	0.841193987268186	0.0346985841607762	0.17745007168517	0.712453046304505	0.0303828219765775	0.156325355168646
ENSG00000102218.5	1.05213709649247	0.0642568042277769	0.347307546245183	1.05213709649247	0.000225338154126768	0.00139001318270135	1.05213709649247	0.000580818649462543	0.00350499162722811	1.05213709649247	6.04887448118353e-05	0.000372150304983072	1.05213709649247	0.0627249683180577	0.338566112475635	1.05213709649247	0.0627249683180576	0.346219893495506	1.05213709649247	0.0380953958516485	0.270614023377003	1.06851112018519	0.0319556311743812	0.165465772501619	0.966182133646874	0.0257905335034037	0.107694219058765	0.978505659838319	0.0380953958516485	0.173041230389426	1.1846243755361	0.0160642010569442	0.133580802107922	0.986584376124064	0.0303828219765775	0.156325355168646
ENSG00000102265.11	2.58376367098481	0.00350757062349355	0.054760633191097	2.58376367098481	5.51822689415935e-07	9.21085856681223e-06	2.58376367098481	1.6747314477634e-06	2.76992975005566e-05	2.58376367098481	1.28769307776536e-07	2.16650512645543e-06	2.58376367098481	0.00350295967563685	0.0546886185339733	2.58376367098481	0.00350295967563665	0.0547041587523556	2.58376367098481	0.0159716151903652	0.243677555885539	2.75210275465917	0.0159716151903652	0.165465772501619	2.27235665935982	0.000876892655873387	0.0117955331143106	2.2721591289539	0.0122755300660915	0.114468640408794	2.92248521228885	0.00250752763423455	0.0551924244870383	2.27182176248725	0.0303828219765775	0.156325355168646
ENSG00000102271.13	Inf	0.0678824647574648	0.347307546245183	Inf	0.000346589346910481	0.00197203828079084	Inf	0.000880120810864941	0.00488927712947881	Inf	0.000118490756966552	0.000646995690030708	Inf	0.066173921202318	0.338566112475635	Inf	0.0737427927101071	0.358453083238428	Inf	0.10899592887888	0.393611944292379	Inf	0.0159716151903652	0.165465772501619	6.16653296798063	0.0206291314090037	0.095744880365496	7.0546333223241	0.0250981979335314	0.148231043780698	3.40029703773234	0.10899592887888	0.282310749113027	Inf	0.0689184442895021	0.263843839376214
ENSG00000102287.18	2.44311155790437	1.0200193732351e-08	8.31571778604596e-07	2.44311155790437	4.07216038933653e-15	3.39856389805695e-13	2.44311155790437	1.19626165982386e-14	9.98665712139908e-13	2.44311155790437	7.8417480894153e-15	6.67655285919371e-13	2.44311155790437	1.02001935786689e-08	8.31571766075648e-07	2.44311155790437	1.02001936933345e-08	8.31808073347172e-07	2.44311155790437	0.0159716151903652	0.243677555885539	2.66049694793054	0.0159716151903652	0.165465772501619	2.29988486400845	2.55004843308774e-09	1.67604148557732e-07	2.30390102143307	0.000172001362984609	0.0104086171825249	2.47714096618939	6.69090944488299e-05	0.0064825091002465	2.29050355119248	0.0303828219765775	0.156325355168646
ENSG00000102316.16	-0.603846012037628	0.00546452954555955	0.0746819037893138	-0.603846012037628	3.29326692273774e-06	4.31642902690725e-05	-0.603846012037628	9.18950321027175e-06	0.000120478893422812	-0.603846012037628	8.29288768764767e-07	1.08558167095276e-05	-0.603846012037628	0.0054533418344419	0.074529005070706	-0.603846012037628	0.00545334183444174	0.0745501830972454	-0.603846012037628	0.0319556311743812	0.243677555885539	-0.398055778434636	0.0319556311743812	0.165465772501619	-0.702160390466138	0.00136613238638989	0.0161609948669319	-0.694998798367872	0.00671682613147564	0.0880608843717548	-0.642169338395528	0.0110632730691383	0.115317139837731	-0.695484957973094	0.0303828219765775	0.156325355168646
ENSG00000102317.17	0.521875372820584	0.114350134214056	0.438181106773579	0.521875372820584	0.000618745098127691	0.00317183849161598	0.521875372820584	0.0015395572761238	0.00764386206605803	0.521875372820584	0.000178645408841147	0.00090631855062009	0.521875372820584	0.10953943618591	0.440389412617192	0.521875372820584	0.10953943618591	0.408831241962603	0.521875372820584	0.0471905106208757	0.304997744646401	0.634412717672107	0.0319556311743812	0.165465772501619	0.463374192183781	0.0471905106208757	0.151674622718981	0.476092490683857	0.0409974288143415	0.177694786371374	0.507152541157466	0.028587533553514	0.164881839482187	0.476327230675214	0.0303828219765775	0.156325355168646
ENSG00000102362.15	-0.436024890291045	5.35766430714319e-05	0.00177315175306158	-0.436024890291045	1.61323063929575e-08	3.99336048636926e-07	-0.436024890291045	4.37873346612383e-08	1.09118922973804e-06	-0.436024890291045	7.99225200211243e-09	1.88976932838302e-07	-0.436024890291045	5.35755666597471e-05	0.00177311612855887	-0.436024890291045	5.35755666597877e-05	0.00177361997401469	-0.436024890291045	0.0319556311743812	0.243677555885539	-0.254484478011539	0.0319556311743812	0.165465772501619	-0.509157178849971	1.3394160767858e-05	0.000361918728176582	-0.502269406177172	0.00378728755770954	0.0650735332441278	-0.494598705869481	0.00457998949968095	0.0763488225909718	-0.502703394607742	0.0303828219765775	0.156325355168646
ENSG00000102384.13	0.674993403340208	0.0599419834741966	0.342815541998283	0.674993403340208	9.39333798092253e-05	0.00068939983130754	0.674993403340208	0.000249928871742221	0.00180162037544965	0.674993403340208	2.32644608982805e-05	0.000171398845731749	0.674993403340208	0.0586080034028601	0.335186346655306	0.674993403340208	0.0586080034028602	0.335190804189496	0.674993403340208	0.0319556311743812	0.243677555885539	0.801522255669663	0.0319556311743812	0.165465772501619	0.621059776507426	0.0149854958685491	0.0795689632471342	0.632582338884484	0.018927968072483	0.13270703566286	0.636985642452185	0.0191179823866306	0.142229977452633	0.634392566958562	0.0303828219765775	0.156325355168646
ENSG00000102401.19	-0.37234372496229	0.0039813986006436	0.0600702723068463	-0.37234372496229	2.69802181466611e-06	3.62858156794108e-05	-0.37234372496229	7.92376475259343e-06	0.000106056929872957	-0.37234372496229	6.78190354718661e-07	9.11520645441409e-06	-0.37234372496229	0.00397545821856049	0.0599804842296937	-0.37234372496229	0.00397545821856053	0.0599975281750081	-0.37234372496229	0.0159716151903652	0.243677555885539	-0.219847291691428	0.0159716151903652	0.165465772501619	-0.436636835927783	0.0009953496501609	0.0129771723271254	-0.422490504850298	0.0124239196117564	0.115241812086038	-0.421864878052355	0.0136754492995727	0.125473138425836	-0.422126655204978	0.0303828219765775	0.156325355168646
ENSG00000102445.18	-0.938144037914127	1.74213931915807e-08	1.3474458506968e-06	-0.938144037914127	1.31999716465009e-14	1.03999030341741e-12	-0.938144037914127	3.87661179425979e-14	3.05514618308064e-12	-0.938144037914127	2.25855152908546e-14	1.80641346729695e-12	-0.938144037914127	1.74213931058986e-08	1.34744584406978e-06	-0.938144037914127	1.74213930777663e-08	1.34782872965385e-06	-0.938144037914127	0.0159716151903652	0.243677555885539	-0.76841528366295	0.0159716151903652	0.165465772501619	-1.00347441681091	4.35534829789517e-09	2.71579099176078e-07	-0.994404559832028	0.000157928693884672	0.0100470239263197	-1.00053926722976	0.000151026263284903	0.0100475668334597	-0.995483347145703	0.0303828219765775	0.156325355168646
ENSG00000102452.15	1.32087673837282	0.0180102473783666	0.167822759662052	1.32087673837282	1.12989614211824e-05	0.000121474296118823	1.32087673837282	3.13899479263347e-05	0.000334166880116994	1.32087673837282	2.64249062038141e-06	2.86281115697042e-05	1.32087673837282	0.017888973711266	0.166692709582251	1.32087673837282	0.017888973711266	0.166740076679457	1.32087673837282	0.0319556311743812	0.243677555885539	1.52507744248146	0.0319556311743812	0.165465772501619	1.29159553148062	0.0103912937321652	0.0639981885682521	1.28490071965312	0.00450256184459164	0.0710751933629448	1.15707886477994	0.00921415935636688	0.107219806047301	1.3455938072134	0.0303828219765775	0.156325355168646
ENSG00000102471.13	0.904873508351027	0.0665978770847249	0.347307546245183	0.904873508351027	0.00021899989359135	0.00136184248211678	0.904873508351027	0.000565926385132109	0.00343882824805473	0.904873508351027	5.82261613273805e-05	0.000360858642919765	0.904873508351027	0.0649530325331331	0.338566112475635	0.904873508351027	0.0649530325331333	0.352847993861191	0.904873508351027	0.034464942205235	0.254400987991539	0.952672851171798	0.0319556311743812	0.165465772501619	0.832522105356142	0.0265570263904595	0.109383077726782	0.846995708367443	0.034464942205235	0.167308584188776	0.981501314383806	0.0166494692711812	0.135148316820826	0.848933731791001	0.0303828219765775	0.156325355168646
ENSG00000102531.16	0.809881865474588	0.00298665620461571	0.0486974870737149	0.809881865474588	2.87396512977303e-07	5.19548964923739e-06	0.809881865474588	8.31509507096913e-07	1.50362262837276e-05	0.809881865474588	7.01614907175185e-08	1.27641284797559e-06	0.809881865474588	0.00298331282615572	0.0486429732233806	0.809881865474588	0.00298331282615554	0.0486567955221862	0.809881865474588	0.0319556311743812	0.243677555885539	0.937505293606339	0.0319556311743812	0.165465772501619	0.754138622920759	0.000746664051153928	0.0104871799858031	0.765157367946212	0.00309848603260817	0.0588517297614364	0.774737151164562	0.00262826062126391	0.0561592331423492	0.765640126593311	0.0303828219765775	0.156325355168646
ENSG00000102572.14	0.22495260108779	0.0678824647574648	0.347307546245183	0.22495260108779	0.0067233915714318	0.0219250230475862	0.22495260108779	0.0140286470033059	0.0437600137877455	0.22495260108779	0.00362427385931929	0.0107829424460373	0.22495260108779	0.066173921202318	0.338566112475635	0.22495260108779	0.0737427927101071	0.358453083238428	0.22495260108779	0.18548410956338	0.474539309695836	0.403024635974694	0.0159716151903652	0.165465772501619	0.153644544082074	0.0805514050996438	0.203778654928108	0.162347592095782	0.18548410956338	0.358327502857575	0.165037859704625	0.170141531576308	0.350454387402302	0.162300078696872	0.0303828219765775	0.156325355168646
ENSG00000102699.5	0.524575677356746	0.092750862114425	0.410659352808992	0.524575677356746	0.000186977257515168	0.00119564651497056	0.524575677356746	0.000487640713985835	0.00305531282114946	0.524575677356746	4.82284615197381e-05	0.000309527041030173	0.524575677356746	0.0895744214866986	0.396595493749558	0.524575677356746	0.0895744214866987	0.396625022268462	0.524575677356746	0.0319556311743812	0.243677555885539	0.664154879789644	0.0319556311743812	0.165465772501619	0.469635167338013	0.0231877155286062	0.101943306157919	0.47975057541692	0.0232058736396073	0.144525784071999	0.475230367553826	0.0233251997865581	0.152730014557306	0.480003961764942	0.0303828219765775	0.156325355168646
ENSG00000102753.9	0.808207245428566	0.115535448096462	0.438181106773579	0.808207245428566	0.000817241307060448	0.00396734059711154	0.808207245428566	0.00200422515184619	0.0094299931904975	0.808207245428566	0.000245159959061809	0.00117755972147182	0.808207245428566	0.110625475788086	0.442229632954457	0.808207245428566	0.110625475788086	0.408831241962603	0.808207245428566	0.0547806238996501	0.308371404407069	0.859775174735186	0.0319556311743812	0.165465772501619	0.736947470669898	0.0496011812250007	0.155582959381438	0.749813201345988	0.0547806238996501	0.198504927820132	0.8806153343704	0.0288838620241155	0.165641067013669	0.753035490089301	0.0303828219765775	0.156325355168646
ENSG00000102755.11	1.52369023043683	8.97256630468464e-08	5.99543473175368e-06	1.52369023043683	4.12093116689753e-14	3.03182792993175e-12	1.52369023043683	1.13490132555287e-13	8.35200379686486e-12	1.52369023043683	6.67325769914074e-14	4.92677749361388e-12	1.52369023043683	8.97256599019514e-08	5.99543452161298e-06	1.52369023043683	8.9725660027836e-08	5.99713818179723e-06	1.52369023043683	0.0319556311743812	0.243677555885539	1.63454430222877	0.0319556311743812	0.165465772501619	1.46819566751501	2.24314157617116e-08	1.20838604592284e-06	1.47940884584518	0.000109225263593366	0.00841951384071346	1.50641248984879	6.87800963435195e-05	0.00660320188577943	1.47987678296524	0.0303828219765775	0.156325355168646
ENSG00000102760.12	-1.3901577838641	0.000290852956870097	0.00746612148902643	-1.3901577838641	6.11988985714858e-09	1.64613343100245e-07	-1.3901577838641	1.9327134137442e-08	5.1606624540697e-07	-1.3901577838641	1.5503581643644e-09	4.29040794764802e-08	-1.3901577838641	0.000290821235116923	0.00746530676775129	-1.3901577838641	0.000290821235116927	0.00746742809574425	-1.3901577838641	0.0159716151903652	0.243677555885539	-1.16228984778599	0.0159716151903652	0.165465772501619	-1.46471933393397	7.27132392175244e-05	0.00155389471063841	-1.45628962096063	0.00178067693551598	0.043031667683104	-1.50408263978929	0.00127131637590201	0.0363841099938027	-1.46075136032309	0.0303828219765775	0.156325355168646
ENSG00000102781.13	1.15572792249834	0.00510975362388936	0.0714519521645191	1.15572792249834	8.29261081674761e-07	1.31235439388136e-05	1.15572792249834	2.37651521933616e-06	3.75987849794749e-05	1.15572792249834	1.9811016303206e-07	3.16182622254115e-06	1.15572792249834	0.005099970866286	0.0713151555242575	1.15572792249834	0.00509997086628585	0.0713354203091546	1.15572792249834	0.0319556311743812	0.243677555885539	1.22510102037648	0.0319556311743812	0.165465772501619	1.0897143213828	0.00127743840597234	0.015466453758796	1.10353243529691	0.00550642275235932	0.0793097698489598	1.1997693683148	0.00291804072612505	0.0597787955155064	1.10611377885436	0.0303828219765775	0.156325355168646
ENSG00000102804.14	0.618755768963865	0.00325166354098173	0.0518963534904227	0.618755768963865	9.31472902842907e-07	1.45385664913215e-05	0.618755768963865	2.64398510601191e-06	4.12739167953271e-05	0.618755768963865	2.34264034844271e-07	3.65593872559999e-06	0.618755768963865	0.00324770069593028	0.0518331067230293	0.618755768963865	0.00324770069593021	0.0518478355243704	0.618755768963865	0.0319556311743812	0.243677555885539	0.784644037327494	0.0319556311743812	0.165465772501619	0.557699319046108	0.000812915885245433	0.0111869580554026	0.568268273492809	0.00457903186465412	0.0714749071471042	0.550773821136456	0.00630507220784663	0.0900401826246982	0.568723455269727	0.0303828219765775	0.156325355168646
ENSG00000102878.16	-0.902831639614444	0.0583100544196822	0.338339323734979	-0.902831639614444	0.000125850798835047	0.000870973325926589	-0.902831639614444	0.000331573229692811	0.00224676233055562	-0.902831639614444	3.19403899798184e-05	0.00022133945993563	-0.902831639614444	0.0570473769585061	0.331012740994465	-0.902831639614444	0.0570473769585061	0.331106800972962	-0.902831639614444	0.0319556311743812	0.243677555885539	-0.743902825197104	0.0319556311743812	0.165465772501619	-0.953768681805408	0.0248458708152893	0.1058251453009	-0.933389642746007	0.0213629195573434	0.139174114625798	-0.993340496067759	0.0145775136049205	0.128288193687303	-0.961815065483308	0.0303828219765775	0.156325355168646
ENSG00000102890.14	-0.739098995793717	0.0944390152024341	0.414454390238678	-0.739098995793717	0.000240946606880523	0.0014648011720811	-0.739098995793717	0.000622874854335101	0.0036922408873953	-0.739098995793717	6.34350075958365e-05	0.000385891727279196	-0.739098995793717	0.0911468238783643	0.399989566724591	-0.739098995793717	0.0911468238783644	0.400020183606328	-0.739098995793717	0.0319556311743812	0.243677555885539	-0.552895768970008	0.0319556311743812	0.165465772501619	-0.820535395725766	0.0293842211537142	0.116084380761122	-0.813815094558565	0.0236097538006085	0.144791408252803	-0.786632172329012	0.0247045869849212	0.156480598915902	-0.849632521664938	0.0303828219765775	0.156325355168646
ENSG00000102898.11	-0.289945041891959	0.0086582422833187	0.102938505524929	-0.289945041891959	2.61061973305485e-05	0.000242193478310427	-0.289945041891959	6.9093004291988e-05	0.000634326881437153	-0.289945041891959	7.4123981124307e-06	6.69144019426995e-05	-0.289945041891959	0.00863017089323492	0.102604762618612	-0.289945041891959	0.00863017089323479	0.102633918601358	-0.289945041891959	0.0319556311743812	0.243677555885539	-0.119583332122788	0.0319556311743812	0.165465772501619	-0.35728942618651	0.00216456057082968	0.0224405082808974	-0.346576863064345	0.0239810455602092	0.145135596150249	-0.350703465943204	0.0224229154924671	0.15035017414362	-0.346673043096355	0.0303828219765775	0.156325355168646
ENSG00000102901.12	-0.63169739280728	0.0102785265289293	0.115749913417782	-0.63169739280728	8.39727976445886e-06	9.41628052185602e-05	-0.63169739280728	2.3256077137317e-05	0.000259067302329785	-0.63169739280728	2.04666698035919e-06	2.28773813077206e-05	-0.63169739280728	0.0102389763141573	0.11530452526583	-0.63169739280728	0.0102389763141572	0.115337289990034	-0.63169739280728	0.0319556311743812	0.243677555885539	-0.430504902130027	0.0319556311743812	0.165465772501619	-0.714083711574502	0.00256963163223232	0.0254466778798667	-0.703196627083018	0.0104330733375406	0.105383520785364	-0.699319987967045	0.0113341156962728	0.116368446112632	-0.70411913541113	0.0303828219765775	0.156325355168646
ENSG00000102931.7	0.600352196553711	0.063882774562861	0.347307546245183	0.600352196553711	0.000100460030309008	0.000727439485588033	0.600352196553711	0.000266778629891178	0.00189356648021164	0.600352196553711	2.4982933395912e-05	0.000181776236614295	0.600352196553711	0.0623686253091705	0.338566112475635	0.600352196553711	0.0623686253091706	0.345563414258917	0.600352196553711	0.0319556311743812	0.243677555885539	0.716618496884413	0.0319556311743812	0.165465772501619	0.541014160072544	0.0173745885450759	0.0865576882653867	0.554501711438506	0.0212017157959924	0.138872887969668	0.582425480613867	0.0159706936407153	0.133124022827069	0.555471767833191	0.0303828219765775	0.156325355168646
ENSG00000102996.4	-0.968112246985353	0.0569012333058224	0.333927054266937	-0.968112246985353	0.000266694847058602	0.00159345265864244	-0.968112246985353	0.000676742141190408	0.0039594101839564	-0.968112246985353	7.58925479861882e-05	0.000445991492195543	-0.968112246985353	0.05569855047386	0.326869064273361	-0.968112246985353	0.0556985504738599	0.326961946792216	-0.968112246985353	0.0562303213496637	0.308371404407069	-0.768752350426013	0.0319556311743812	0.165465772501619	-1.12586886742489	0.0142253083264556	0.0772431973337333	-1.10593435185969	0.0242823516244044	0.145870507930603	-0.902535661630871	0.0562303213496637	0.214234433421249	-1.14312522356571	0.0303828219765775	0.156325355168646
[truncated: 57,146 more rows]
